# Supplementary material for: Gender-specific pathway differences in the human serum metabolome
Source: Metabolomics. 2015 Aug 4;11(6):1815–33. doi: 10.1007/s11306-015-0829-0 (PMC4605991; doi:10.1007/s11306-015-0829-0)
Supplement: Supplementary file 1 — Supplementary material 1 (XLS 25 kb) [file 11306_2015_829_MOESM1_ESM.xls]

## Sheet: Metabolite panels
	# of metabolites	significant	replicable	replicated
Amino acid	78	42 (53.8%)	34	29 (85.3%)
Carbohydrate	14	6 (42.9%)	1	1 (100%)
Cofactors and vitamins	15	7 (46.7%)	5	2 (40.0%)
Energy	6	4 (66.7%)	3	3 (100%)
Lipid	128	49 (38.3%)	34	30 (88.2%)
Nucleotide	13	5 (38.5%)	3	1 (33.0%)
Peptide	25	10 (40.0%)	7	5 (71.4%)
Xenobiotics	39	3 (8.7%)	2	1 (50%.0)
unknowns	189	54 (28.6%)	25	16 (64.0%)
total	507	180 (35.5%)	114	88 (77.2%)
"replicable" = significant in discovery and measured in replication set
"replicated" = significant in discovery and significant in replication set
