# Supplementary material for: Gender-specific pathway differences in the human serum metabolome
Source: Metabolomics. 2015 Aug 4;11(6):1815–33. doi: 10.1007/s11306-015-0829-0 (PMC4605991; doi:10.1007/s11306-015-0829-0)
Supplement: Supplementary file 2 — Supplementary material 2 (XLSX 128 kb) [file 11306_2015_829_MOESM2_ESM.xlsx]

## Sheet: Legend
beta	= higher in females
beta	= higher in males
p-value	= insignificant
pathway name	= super-pathway

## Sheet: Metabolites
	KORA F4 (discovery)						SHIP (replication)						KORA F4, previous study, alternative metabolomics panel (Mittelstrass et al., PLoS Genetics, 2011)				%CV	Metabolite identification		Annotations ===>
KORAMetabolon	log2 fold change	SE	R2	p-value (gender)	corr. p-val	N	log2 fold change	SE	R2	p-value (gender)	corr. p-val	N	agreement with present study?	p-value	direction	metabolite label	Coefficient of variation calculated from repeated measurements of the same plasma samples; from Shin et al., 2014 [doi:10.1038/ng.2982]	level of metabolite identification (according to the Metabolomics Standards Initiative guidelines): 1):identified compound; 2: putative compound annoation; 3: putative molecule class; 4: unknown metabolite	compound identified through co-characterization with authentic sample but spectrum not publicly available	Super-pathway	Sub-pathway	UnknownPrediction [from DOI: 10.1371/journal.pgen.1003005]	HMDB
5alpha-androstan-3beta,17beta-diol disulfate	-1.75152	0.051657	0.411025	1.70602e-193	8.82014e-191	1727	-1.23753	0.063378	0.297592	8.5442e-72	4.0585e-69	967	---	---			7.45	2	yes	Lipid	Sterol/Steroid		HMDB00493
pyroglutamine*	-0.954513	0.032818	0.349432	6.20613e-152	3.20857e-149	1746	-0.923595	0.039717	0.366061	1.92306e-95	9.13451e-93	975	---	---			9.01	3		Amino acid	Glutamate
X-12244	-0.491898	0.017687	0.326577	3.43672e-141	1.77678e-138	1747							---	---			14.41	4				amino acid metabolism
isoleucine	-0.278467	0.010667	0.357842	4.53904e-127	2.34668e-124	1746	-0.270995	0.015259	0.30623	2.40146e-61	1.14069e-58	978	yes [leucine and isoleucine were one analyte]	1.4e-190	male	xLeu	6.18	1		Amino acid	Branched-chain amino acids		HMDB00172
leucine	-0.229269	0.008941	0.336833	2.78501e-123	1.43985e-120	1744	-0.249644	0.01418	0.30331	1.90158e-60	9.03251e-58	978	yes [leucine and isoleucine were one analyte]	1.4e-190	male	xLeu	6.06	1		Amino acid	Branched-chain amino acids		HMDB00687
3-methyl-2-oxovalerate	-0.368674	0.014779	0.302859	1.03918e-117	5.37258e-115	1747	-0.348358	0.019445	0.305463	2.93878e-62	1.39592e-59	978	---	---			6.71	1		Amino acid	Branched-chain amino acids		HMDB03736
urate	-0.284332	0.011623	0.339656	7.03827e-114	3.63879e-111	1749	-0.248633	0.015306	0.318721	1.08411e-52	5.14952e-50	978	---	---			5.15	1		Nucleotide	Purines, urate		HMDB00289
4-androsten-3beta,17beta-diol disulfate 1	-1.15973	0.049483	0.280659	8.37621e-106	4.3305e-103	1745	-0.917484	0.063585	0.222502	6.45046e-43	3.06397e-40	978	---	---			5.83	2		Lipid	Sterol/Steroid		HMDB03818
4-methyl-2-oxopentanoate	-0.358992	0.015629	0.263704	3.20555e-102	1.65727e-99	1748	-0.33053	0.019281	0.279556	8.96481e-58	4.25829e-55	978	---	---			7.13	1		Amino acid	Branched-chain amino acids		HMDB00695
gamma-glutamylleucine	-0.318617	0.014118	0.272523	3.9208e-99	2.02705e-96	1745	-0.390045	0.017913	0.392971	5.77662e-86	2.74389e-83	978	---	---			9.25	1		Peptide	gamma-glutamyl		HMDB11171
3-(4-hydroxyphenyl)lactate	-0.488898	0.021897	0.296314	2.67608e-97	1.38354e-94	1743	-0.370372	0.026615	0.242135	4.15e-40	1.96919e-37	929	---	---			6.92	1		Amino acid	Phenylalanine & tyrosine		HMDB00755
X-04495	-0.643572	0.029182	0.23083	1.15136e-94	5.95252e-92	1653							---	---			17.09	4				butanoate / creatine / thio amino acid metabolism
X-11440	-0.842361	0.039748	0.219958	7.45983e-89	3.85673e-86	1743	-0.697521	0.047247	0.230383	1.20718e-44	5.73411e-42	974	---	---			8.04	4				steroid
4-androsten-3beta,17beta-diol disulfate 2	-0.696092	0.03297	0.243888	2.92242e-88	1.51089e-85	1741	-0.587335	0.038219	0.295683	6.9884e-48	3.31949e-45	978	---	---			5.83	2		Lipid	Sterol/Steroid		HMDB03818
creatine	0.623335	0.029744	0.212775	3.64915e-87	1.88661e-84	1750	0.547473	0.038009	0.178218	8.73632e-43	4.14975e-40	978	---	---			5.65	1		Amino acid	Creatine		HMDB00064
alpha-hydroxyisovalerate	-0.591189	0.030703	0.19442	4.78282e-75	2.47272e-72	1743	-0.513062	0.035338	0.198158	2.20764e-43	1.04863e-40	978	---	---			9.04	1		Amino acid	Branched-chain amino acids		HMDB00407
glycerol	0.389278	0.020419	0.243507	1.01383e-73	5.2415e-71	1739							---	---			8.23	2	yes	Lipid	Glycerolipid		HMDB00131
myristoleate (14:1n5)	0.490607	0.026467	0.168221	3.64307e-70	1.88347e-67	1750	0.639197	0.04264	0.220157	7.30123e-46	3.46808e-43	978	---	---			8.42	1		Lipid	Long chain fatty acid		HMDB02000
valine	-0.151572	0.00835	0.255216	1.40734e-67	7.27593e-65	1745	-0.18908	0.01389	0.231487	9.27048e-39	4.40348e-36	978	yes	1.9e-78	male	Val	6.21	1		Amino acid	Branched-chain amino acids		HMDB00883
X-18601	-0.747259	0.0421	0.276581	7.28381e-65	3.76573e-62	1726							---	---			7.91	4		Lipid	Eicosanoid	steroid	HMDB03252
epiandrosterone sulfate	-0.73515	0.043695	0.196279	5.61798e-59	2.90449e-56	1747	-0.591949	0.058456	0.158953	5.53295e-23	2.62815e-20	978	---	---			6.88	2	yes	Lipid	Sterol/Steroid		HMDB00365
gamma-glutamylvaline	-0.276993	0.016963	0.253107	7.56157e-56	3.90933e-53	1728	-0.329955	0.020887	0.326771	3.21972e-50	1.52937e-47	978	---	---			9.26	1		Peptide	gamma-glutamyl		HMDB11172
methionine	-0.152198	0.009403	0.137588	5.37208e-55	2.77737e-52	1745	-0.171871	0.019302	0.101512	2.5835e-18	1.22716e-15	978	yes	1e-36	male	Met	5.73	1		Amino acid	Cysteine, methionine, SAM, taurine		HMDB00696
isovalerylcarnitine	-0.378514	0.024703	0.164683	8.56213e-50	4.42662e-47	1736	-0.510977	0.034556	0.235133	8.78833e-45	4.17446e-42	977	---	---			17.22	2	yes	Amino acid	Branched-chain amino acids		HMDB00688
creatinine	-0.210963	0.013778	0.119316	9.62052e-50	4.97381e-47	1746	-0.168002	0.015213	0.114277	8.48581e-27	4.03076e-24	978	---	---			9.42	1		Amino acid	Creatine		HMDB00562
X-10510	0.334073	0.021948	0.14599	3.28912e-49	1.70047e-46	1742							---	---			19.08	4				steroid
dehydroisoandrosterone sulfate (DHEA-S)	-0.580184	0.038859	0.265203	1.6172e-47	8.36091e-45	1742	-0.604068	0.046968	0.395059	4.45791e-35	2.11751e-32	978	---	---			6.05	2	yes	Lipid	Sterol/Steroid		HMDB01032
phosphate	0.15546	0.01072	0.11884	4.46246e-45	2.30709e-42	1746	0.075147	0.008153	0.094168	1.83e-19	8.6928e-17	978	---	---			7.23	2	yes	Energy	Oxidative phosphorylation		HMDB01429
2-methylbutyroylcarnitine	-0.29394	0.021216	0.16495	2.10267e-41	1.08708e-38	1678	-0.460867	0.033234	0.22225	5.05482e-40	2.40104e-37	973	---	---			15.59	2	yes	Amino acid	Branched-chain amino acids		HMDB00378
glycine	0.249806	0.018256	0.151676	1.49029e-40	7.7048e-38	1742							yes	9.1e-46	female	Gly	13.92	2	yes	Amino acid	Glycine, serine and threonine		HMDB00123
proline	-0.21382	0.016564	0.117336	1.77874e-36	9.19608e-34	1748	-0.256129	0.0225	0.140453	2.83075e-28	1.3446e-25	978	yes	1.2e-71	male	Pro	6.25	1		Amino acid	Urea cycle; arginine-, proline-,		HMDB00162
X-12680	-0.298609	0.023329	0.112066	1.67734e-35	8.67184e-33	1365							---	---			22.01	4
X-10500	0.183196	0.014446	0.092138	2.59354e-35	1.34086e-32	1743							---	---			15.89	4				steroid
4-vinylphenol sulfate	-0.763879	0.060579	0.091477	6.43349e-35	3.32611e-32	1708	-0.298057	0.07626	0.026906	0.000100346	0.0476645	847	---	---			6.75	2	yes	Xenobiotics	Benzoate		HMDB04072
X-11444	-0.319553	0.025384	0.143757	8.037e-35	4.15513e-32	1719	-0.498805	0.03756	0.191913	4.1954e-37	1.99282e-34	975	---	---			8.1	4				steroid
tryptophan	-0.114377	0.009379	0.108789	6.96005e-33	3.59835e-30	1745	-0.110161	0.012995	0.09247	8.45198e-17	4.01469e-14	978	yes	2.8e-36	male	Trp	6.4	1		Amino acid	Tryptophan		HMDB00929
palmitoleate (16:1n7)	0.337652	0.027722	0.100619	8.21476e-33	4.24703e-30	1748	0.495975	0.037258	0.210591	2.86658e-37	1.36163e-34	978	---	---			8.9	1		Lipid	Long chain fatty acid		HMDB03229
3-methyl-2-oxobutyrate	-0.165156	0.013613	0.14171	1.40838e-32	7.2813e-30	1746	-0.181285	0.018838	0.156061	5.2826e-21	2.50924e-18	978	---	---			18.47	1		Amino acid	Branched-chain amino acids		HMDB00019
betaine	-0.212766	0.01761	0.084297	2.50099e-32	1.29301e-29	1741	-0.324605	0.021957	0.226865	9.03332e-45	4.29083e-42	978	---	---			8.45	1		Amino acid	Glycine, serine and threonine		HMDB00043
isovalerate	-0.203444	0.017337	0.077054	1.25124e-30	6.4689e-28	1701	-0.287793	0.031473	0.079235	3.42946e-19	1.629e-16	977	---	---			14.14	2	yes	Lipid	Fatty acid		HMDB00718
15-methylpalmitate (isobar with 2-methylpalmitate)	0.216507	0.01889	0.095003	2.27228e-29	1.17477e-26	1741	0.280569	0.033761	0.119248	3.3049e-16	1.56983e-13	946	---	---			16.99	3		Lipid	Fatty acid, branched	fatty acid
5-dodecenoate (12:1n7)	0.367031	0.032445	0.073405	1.12707e-28	5.82698e-26	1734	0.488037	0.04147	0.139272	5.88564e-30	2.79568e-27	961	---	---			12.54	1		Lipid	Medium chain fatty acid		HMDB00529
10-heptadecenoate (17:1n7)	0.268886	0.023834	0.115023	1.53641e-28	7.94322e-26	1748	0.379281	0.034962	0.199161	5.78071e-26	2.74584e-23	978	---	---			11.56	1		Lipid	Long chain fatty acid
indolelactate	-0.268787	0.024651	0.080937	1.11827e-26	5.78144e-24	1479	-0.267619	0.029936	0.081239	1.94033e-18	9.21659e-16	972	---	---			24.03	1		Amino acid	Tryptophan		HMDB00671
X-08402	0.238035	0.022036	0.07102	2.28215e-26	1.17987e-23	1737							---	---			21.19	4				steroid
X-01911	-0.522275	0.04851	0.12585	3.57144e-26	1.84644e-23	1659	-0.358373	0.072365	0.094514	8.68815e-07	0.000412687	947	---	---			16.7	4				xenobiotic compound
myristate (14:0)	0.222146	0.020739	0.076298	5.64585e-26	2.9189e-23	1750	0.298407	0.031562	0.127935	2.33943e-20	1.11123e-17	978	---	---			8.59	1		Lipid	Long chain fatty acid		HMDB00806
X-11485	-0.42388	0.041562	0.07339	1.07032e-23	5.53354e-21	1583							---	---			20.22	4
propionylcarnitine	-0.213925	0.021135	0.119315	1.93243e-23	9.99067e-21	1748	-0.321496	0.024726	0.221253	9.27238e-36	4.40438e-33	978	yes	3.5e-69	male	C3	9.41	2	yes	Lipid	Fatty acid (also BCAA)		HMDB00824
acetylphosphate	0.118683	0.01175	0.063117	2.37851e-23	1.22969e-20	1744							---	---			22.12	2	yes	Energy	Oxidative phosphorylation		HMDB01494
phenylalanine	-0.081385	0.008094	0.15493	3.7217e-23	1.92412e-20	1742	-0.075582	0.011749	0.097037	1.96008e-10	9.3104e-08	978	yes	3.5e-23	male	Phe	5.9	1		Amino acid	Phenylalanine & tyrosine		HMDB00159
palmitoyl sphingomyelin	0.163291	0.016342	0.092129	6.76072e-23	3.49529e-20	1744							yes	1.2e-27	female	SM C16:0	11.96	2	yes	Lipid	Sphingolipid	steroid
gamma-glutamylphenylalanine	-0.157516	0.015859	0.122624	1.20199e-22	6.21426e-20	1731	-0.193539	0.017157	0.254664	8.00438e-28	3.80208e-25	978	---	---			13.29	1		Peptide	gamma-glutamyl		HMDB00594
pentadecanoate (15:0)	0.204397	0.020862	0.070182	4.44621e-22	2.29869e-19	1682							---	---			24.06	2	yes	Lipid	Long chain fatty acid		HMDB00826
X-12231	-0.407232	0.041532	0.07921	4.47528e-22	2.31372e-19	1588	-0.226481	0.055377	0.028703	4.93042e-05	0.0234195	581	---	---			15.45	4				xenobiotic compound
phenyllactate (PLA)	-0.27079	0.027766	0.088285	1.41159e-21	7.29794e-19	1062	-0.199936	0.026832	0.079742	2.58726e-13	1.22895e-10	742	---	---			17.46	1		Amino acid	Phenylalanine & tyrosine		HMDB00779
glutamate	-0.243131	0.02527	0.21191	2.18727e-21	1.13082e-18	1746	-0.186746	0.02203	0.175592	8.48e-17	4.03018e-14	978	---	---			14.27	2	yes	Amino acid	Glutamate		HMDB00148
androsterone sulfate	-0.482121	0.050163	0.11345	2.40698e-21	1.24441e-18	1743	-0.376181	0.057753	0.128977	1.17385e-10	5.57581e-08	978	---	---			7.43	2	yes	Lipid	Sterol/Steroid		HMDB02759
X-14473	-0.314951	0.032816	0.074316	3.11675e-21	1.61136e-18	1565	-0.177054	0.049573	0.053168	0.000372561	0.176967	960	---	---			24.16	4				xenobiotic compound
X-12253	-0.518451	0.054312	0.062421	5.10316e-21	2.63833e-18	1539							---	---			8.98	4				xenobiotic compound
beta-hydroxyisovalerate	-0.243328	0.025801	0.061218	1.40926e-20	7.28589e-18	1571	-0.300648	0.028636	0.110685	1.67942e-24	7.97726e-22	977	---	---			18.83	2	yes	Amino acid	Branched-chain amino acids		HMDB00754
choline	-0.087073	0.009253	0.108056	1.50311e-20	7.77106e-18	1745	-0.045998	0.016835	0.099724	0.00640474	3.04225	957	---	---			8.1	1		Lipid	Glycerolipid		HMDB00097
threonate	0.277708	0.029513	0.05703	1.51804e-20	7.84826e-18	1741							---	---			13.87	2	yes	Cofactors and vitamins	Ascorbate and aldarate		HMDB00943
laurate (12:0)	0.158714	0.017086	0.061941	4.48071e-20	2.31653e-17	1749	0.282222	0.036935	0.064387	5.14717e-14	2.44491e-11	978	---	---			8.6	2	yes	Lipid	Medium chain fatty acid		HMDB00638
X-13435	-0.280638	0.030211	0.13578	5.26569e-20	2.72236e-17	1508	-0.337435	0.030995	0.172423	3.96649e-26	1.88408e-23	978	---	---			15.21	4				acylcarnitine
gamma-glutamylisoleucine*	-0.285475	0.031105	0.106286	2.444e-19	1.26355e-16	1008	-0.39854	0.025696	0.269513	1.59098e-48	7.55715e-46	953	---	---			12.76	2		Peptide	gamma-glutamyl		HMDB11170
linoleate (18:2n6)	0.164906	0.018127	0.081823	2.46277e-19	1.27325e-16	1746	0.191879	0.023323	0.100413	6.10829e-16	2.90144e-13	978	---	---			7.94	1		Lipid	Essential fatty acid		HMDB00673
X-11787	-0.112611	0.01249	0.199083	5.0004e-19	2.58521e-16	1745	-0.150693	0.018891	0.149159	4.18619e-15	1.98844e-12	978	---	---			9.53	4				N-acetylated amine
X-11437	0.759431	0.084837	0.080804	1.13151e-18	5.84993e-16	1354	0.508608	0.087024	0.070702	7.62687e-09	3.62276e-06	742	---	---			7.21	4
X-11452	-0.406863	0.045799	0.071533	1.626e-18	8.40642e-16	1683	-0.161466	0.054686	0.01551	0.00325729	1.54721	699	---	---			10.78	4				xenobiotic compound
glutaroyl carnitine	-0.201271	0.022837	0.064304	2.93673e-18	1.51829e-15	1702	-0.145861	0.027316	0.035066	1.15832e-07	5.50202e-05	977	---	---			10.94	2	yes	Amino acid	Lysine		HMDB13130
X-11795	-0.2146	0.024685	0.057303	7.94844e-18	4.10934e-15	1749	-0.221388	0.029438	0.073383	1.2369e-13	5.87528e-11	978	---	---			25.59	4
X-14374	-0.199929	0.023474	0.0452	3.53503e-17	1.82761e-14	1714							---	---			20.61	4				xenobiotic compound
1;5-anhydroglucitol (1;5-AG)	-0.217687	0.025798	0.048721	6.71512e-17	3.47172e-14	1731	-0.266985	0.028162	0.109995	1.86721e-20	8.86924e-18	978	---	---			6.72	1		Carbohydrate	Glycolysis, gluconeogenesis, pyruvate		HMDB02712
X-13477	-0.164022	0.019467	0.094783	7.69451e-17	3.97806e-14	1657							---	---			21.15	4				urea cycle; arginine-, proline-, metabolism
X-11334	-0.24656	0.029543	0.075198	1.59364e-16	8.23914e-14	1494	-0.185426	0.068453	0.032401	0.00702402	3.33641	431	---	---			18.03	4				lysine metabolism
pipecolate	-0.228433	0.027674	0.040428	2.99369e-16	1.54774e-13	1735	-0.053489	0.041999	0.004299	0.203114	96.4792	978	---	---			7.55	1		Amino acid	Lysine		HMDB00070
mannose	-0.141877	0.017467	0.189794	8.57436e-16	4.43295e-13	1737							replicated [hexoses combined]	6.2e-27	male	H1	17.24	2	yes	Carbohydrate	Fructose, mannose, galactose, starch, and sucrose		HMDB00169
kynurenine	-0.121262	0.015003	0.193278	1.17428e-15	6.07103e-13	1746	-0.084525	0.019542	0.127331	1.6801e-05	0.00798049	978	---	---			7.28	1		Amino acid	Tryptophan		HMDB00684
1-oleoylglycerophosphoethanolamine	-0.230637	0.029608	0.040939	1.15456e-14	5.96907e-12	1716	-0.171451	0.03507	0.053378	1.18626e-06	0.000563473	978	---	---			32.98	2		Lipid	Lysolipid		HMDB11506
X-11470	-0.210137	0.027306	0.038039	2.46621e-14	1.27503e-11	1579	-0.418596	0.038905	0.113265	1.55266e-25	7.37513e-23	940	---	---			12.04	4				steroid
N-acetylglycine	0.303817	0.039507	0.111229	2.6539e-14	1.37207e-11	1495							---	---			18.96	2	yes	Amino acid	Glycine, serine and threonine		HMDB00532
gamma-glutamyltyrosine	-0.119381	0.015565	0.131471	2.93282e-14	1.51627e-11	1650	-0.243384	0.022356	0.263212	3.97075e-26	1.88611e-23	978	---	---			14.13	1		Peptide	gamma-glutamyl		HMDB11741
stearoylcarnitine	-0.190286	0.02481	0.065996	2.9981e-14	1.55002e-11	1581	-0.378211	0.037646	0.145264	1.17004e-22	5.55768e-20	973	yes	5.6e-57	male	C18	25.46	2	yes	Lipid	Carnitine		HMDB00848
X-11315	0.205639	0.027524	0.065476	1.25016e-13	6.46334e-11	1745	0.091517	0.037466	0.149854	0.0147558	7.00903	978	---	---			7.79	4
linolenate [alpha or gamma; (18:3n3 or 6)]	0.198024	0.026564	0.057983	1.41149e-13	7.29739e-11	1750	0.245309	0.035979	0.067615	1.61564e-11	7.67427e-09	978	---	---			9.28	1		Lipid	Essential fatty acid		HMDB01388
5-oxoproline	-0.081668	0.010965	0.040163	1.47925e-13	7.64773e-11	1744	-0.108496	0.0132	0.090741	6.4919e-16	3.08365e-13	978	---	---			20.77	1		Amino acid	Glutathione		HMDB00267
X-12696	-0.188442	0.025325	0.033749	1.60046e-13	8.27439e-11	1656							---	---			12.37	4				central energy metabolism
X-11442	-0.266336	0.036055	0.044667	2.41171e-13	1.24686e-10	1596	-0.337263	0.039222	0.075532	3.17555e-17	1.50838e-14	978	---	---			9.03	4				heme metabolism
palmitoylcarnitine	-0.189579	0.02603	0.073135	4.92947e-13	2.54854e-10	1735	-0.311121	0.037448	0.110833	3.24081e-16	1.53938e-13	976	yes	6.5e-42	male	C16	24.86	1		Lipid	Carnitine		HMDB00222
tyrosine	-0.081644	0.011285	0.144207	6.9766e-13	3.6069e-10	1744	-0.11681	0.017645	0.164013	5.9211e-11	2.81252e-08	978	yes	4.6e-20	male	Tyr	6.09	1		Amino acid	Phenylalanine & tyrosine		HMDB00158
pyridoxate	-0.211483	0.029236	0.065005	7.08919e-13	3.66511e-10	1697	-0.039174	0.052595	0.010336	0.456583	216.877	845	---	---			10.95	1		Cofactors and vitamins	Pyridoxal		HMDB00017
X-11529	-0.424672	0.058791	0.04956	9.29371e-13	4.80485e-10	1136	-0.502507	0.076202	0.066574	7.20115e-11	3.42055e-08	921	---	---			8.9	4				bile acid pathway
glucose	-0.089595	0.012527	0.142807	1.25454e-12	6.48597e-10	1737							replicated [hexoses combined]	6.2e-27	male	H1	12.68	2	yes	Carbohydrate	Glycolysis, gluconeogenesis, pyruvate		HMDB00122
X-12850	-0.401959	0.056036	0.052283	1.28243e-12	6.63018e-10	1197	-0.067356	0.06202	0.003495	0.277916	132.01	577	---	---			11.09	4
10-nonadecenoate (19:1n9)	0.186247	0.026175	0.075641	1.62165e-12	8.38391e-10	1748	0.312089	0.037085	0.141805	1.38263e-16	6.5675e-14	978	---	---			12.63	1		Lipid	Long chain fatty acid
hydroxyisovaleroyl carnitine	-0.225469	0.032233	0.054687	3.98127e-12	2.05832e-09	1506							---	---			33.3	2	yes	Amino acid	Branched-chain amino acids
3-dehydrocarnitine*	0.138867	0.020294	0.093126	1.07077e-11	5.53587e-09	1748	0.087392	0.02806	0.026824	0.0018967	0.900931	978	---	---			13.51	2		Lipid	Carnitine		HMDB12154
piperine	-0.400408	0.058901	0.062145	1.45934e-11	7.54477e-09	1720	-0.190961	0.082886	0.032999	0.0214381	10.1831	977	---	---			16.56	1		Xenobiotics	Food component/Plant
cysteine-glutathione disulfide	0.239815	0.035283	0.066952	1.50073e-11	7.75879e-09	1614							---	---				2	yes	Amino acid	Glutathione		HMDB00656
X-12063	-0.26142	0.039277	0.172191	3.80368e-11	1.9665e-08	1680							---	---			15.66	4				steroid
X-11530	-0.201089	0.030403	0.031785	4.98832e-11	2.57896e-08	1709	-0.186327	0.046713	0.020577	7.17228e-05	0.0340683	919	---	---			31.09	4				heme metabolism
X-11530	-0.201089	0.030403	0.031785	4.98832e-11	2.57896e-08	1709							---	---			18.92	2	yes	Carbohydrate	Nucleotide sugars, pentose		HMDB01851
X-04498	-0.173192	0.026478	0.101981	8.49023e-11	4.38945e-08	1430							---	---			18.69	4				xenobiotic compound
trans-4-hydroxyproline	-0.203736	0.031216	0.035664	8.79049e-11	4.54468e-08	1747							---	---			10.89	1		Amino acid	Urea cycle; arginine-, proline-,		HMDB00725
X-11441	-0.237231	0.036596	0.039691	1.20074e-10	6.20784e-08	1594	-0.339429	0.038934	0.078225	1.2024e-17	5.71141e-15	978	---	---			10.93	4				heme metabolism
indoleacetate	-0.195709	0.030615	0.025451	2.09566e-10	1.08346e-07	1721	-0.207983	0.04226	0.038844	1.00825e-06	0.000478919	978	---	---			12.47	1		Amino acid	Tryptophan		HMDB00197
X-12510	-0.209079	0.032883	0.03454	2.61694e-10	1.35296e-07	1696							---	---			16.82	4				N-acetylated amine
3-carboxy-4-methyl-5-propyl-2-furanpropanoate (CMPF)	-0.431353	0.068256	0.047124	3.323e-10	1.71799e-07	1742							---	---			7.97	1		Lipid	Fatty acid, dicarboxylate
lactate	-0.097904	0.015567	0.096548	4.03107e-10	2.08406e-07	1743							---	---			6.67	1		Carbohydrate	Glycolysis, gluconeogenesis, pyruvate		HMDB00190
X-12450	0.32261	0.051154	0.078845	4.69482e-10	2.42722e-07	811							---	---			25.6	4
cyclo(leu-pro)	-0.351842	0.055778	0.104273	4.86914e-10	2.51734e-07	743	-0.086406	0.056482	0.02628	0.126413	60.0462	929	---	---			27.35	2	yes	Peptide	Dipeptide
oleate (18:1n9)	0.105576	0.01703	0.063462	7.06271e-10	3.65142e-07	1747	0.208197	0.023606	0.132285	5.21545e-18	2.47734e-15	978	---	---			8.59	1		Lipid	Long chain fatty acid		HMDB00207
margarate (17:0)	0.127587	0.020643	0.067647	7.92298e-10	4.09618e-07	1750	0.182281	0.028938	0.099141	4.53102e-10	2.15223e-07	978	---	---			13.2	2	yes	Lipid	Long chain fatty acid		HMDB02259
X-09026	-0.133012	0.021646	0.024621	9.91331e-10	5.12518e-07	1731							---	---			26.44	4
X-11538	-0.199313	0.032741	0.054976	1.4074e-09	7.27625e-07	1745	-0.017747	0.043467	0.033956	0.683159	324.501	974	---	---			9.13	4				steroid
7-alpha-hydroxy-3-oxo-4-cholestenoate (7-Hoca)	-0.119184	0.019634	0.057868	1.56398e-09	8.0858e-07	1750	-0.10113	0.025579	0.05285	8.25478e-05	0.0392102	977	---	---			32.22	2	yes	Lipid	Sterol/Steroid		HMDB12458
cholate	-0.512873	0.08501	0.037003	2.14554e-09	1.10925e-06	1193	-0.443039	0.095199	0.034417	3.79941e-06	0.00180472	823	---	---			28.87	1		Lipid	Bile acid		HMDB00619
2-hydroxybutyrate (AHB)	-0.157837	0.026285	0.090091	2.32467e-09	1.20185e-06	1747							---	---			7.42	1		Amino acid	Cysteine, methionine, SAM, taurine		HMDB00008
deoxycholate	-0.319466	0.053729	0.042882	3.45057e-09	1.78395e-06	1435							---	---			24.71	1		Lipid	Bile acid		HMDB00626
3-indoxyl sulfate	-0.177286	0.030023	0.021531	4.23328e-09	2.18861e-06	1741	-0.030883	0.047847	0.002329	0.518784	246.422	978	---	---			6.65	2	yes	Amino acid	Tryptophan		HMDB00682
laurylcarnitine	-0.216372	0.03721	0.061473	7.34908e-09	3.79948e-06	1557	-0.27754	0.047273	0.101028	6.08516e-09	2.89045e-06	905	yes	6.8e-19	male	C12	27.87	2	yes	Lipid	Carnitine		HMDB02250
oleoylcarnitine	-0.163146	0.028093	0.06151	7.52587e-09	3.89087e-06	1745	-0.265025	0.039583	0.086831	3.62784e-11	1.72323e-08	978	yes	4e-21	male	C18:1	20.54	2	yes	Lipid	Carnitine		HMDB05065
cholesterol	0.078132	0.013515	0.023959	8.77947e-09	4.53899e-06	1745							---	---			9.27	2	yes	Lipid	Sterol/Steroid		HMDB00067
urea	-0.113106	0.01959	0.090484	9.17002e-09	4.7409e-06	1743							---	---			12.6	1		Amino acid	Urea cycle; arginine-, proline-,		HMDB00294
biliverdin	-0.205125	0.035617	0.031528	1.08197e-08	5.5938e-06	1162	-0.275697	0.032518	0.084818	8.38124e-17	3.98109e-14	978	---	---			18.66	1		Cofactors and vitamins	Hemoglobin and porphyrin		HMDB01008
serine	0.087593	0.015796	0.043024	3.38471e-08	1.74989e-05	1743							yes	5.3e-12	female	Ser	16.14	2	yes	Amino acid	Glycine, serine and threonine		HMDB00187
ascorbate (Vitamin C)	0.302657	0.054551	0.020521	3.39113e-08	1.75321e-05	1550							---	---				2	yes	Cofactors and vitamins	Ascorbate and aldarate		HMDB00044
caprate (10:0)	0.072032	0.013053	0.036117	3.93125e-08	2.03246e-05	1746	0.14923	0.034634	0.041945	1.80812e-05	0.00858859	978	---	---				2	yes	Lipid	Medium chain fatty acid		HMDB00511
pro-hydroxy-pro	0.115679	0.020991	0.032155	4.10164e-08	2.12055e-05	1745	-0.099925	0.033766	0.024331	0.00315738	1.49975	977	---	---			18.62	2	yes	Peptide	Dipeptide		HMDB06695
tiglyl carnitine	-0.152518	0.027924	0.022726	5.62986e-08	2.91064e-05	1315	-0.232785	0.033451	0.085735	6.49775e-12	3.08643e-09	927	---	---			24.32	2	yes	Amino acid	Branched-chain amino acids		HMDB02366
allantoin	-0.26107	0.047886	0.067984	6.83955e-08	3.53605e-05	728							---	---			27.88	2	yes	Nucleotide	Purines, urate		HMDB00462
leucylalanine	0.186145	0.034355	0.02663	6.87171e-08	3.55267e-05	1714	0.086721	0.075954	0.016353	0.254705	120.985	241	---	---			8.28	2	yes	Peptide	Dipeptide	dipeptide
inosine	0.297606	0.055082	0.03565	7.47465e-08	3.8644e-05	1715							---	---				1		Nucleotide	Purines, xanthine/inosine		HMDB00195
glycochenodeoxycholate	-0.366556	0.068683	0.025303	1.08611e-07	5.61521e-05	1550	-0.157978	0.069673	0.025598	0.0236639	11.2404	712	---	---			12.15	1		Lipid	Bile acid		HMDB00637
scyllo-inositol	0.185088	0.034909	0.027109	1.3183e-07	6.8156e-05	1486							---	---			33.87	2	yes	Lipid	Inositol		HMDB06088
X-12217	-0.228121	0.04313	0.053076	1.39425e-07	7.20827e-05	1645							---	---			12.38	4				benzoate metabolism
X-12405	-0.188629	0.035705	0.02295	1.44421e-07	7.46656e-05	1616							---	---			17.52	4				tryptophan metabolism
ADpSGEGDFXAEGGGVR*	0.169487	0.032252	0.053741	1.66206e-07	8.59287e-05	1743							---	---			22.23	2		Peptide	Fibrinogen cleavage peptide
5,8-tetradecadienoate	0.173793	0.033148	0.03828	1.77255e-07	9.16408e-05	1749	0.011401	0.035945	0.041543	0.751209	356.824	679	---	---			14.8	2	yes	Lipid	Long chain fatty acid	fatty acid
bilirubin (Z;Z)	-0.256264	0.049563	0.024055	2.61122e-07	0.000135	1702	-0.041887	0.089561	0.019569	0.64014	304.067	758	---	---			36.8	1		Cofactors and vitamins	Hemoglobin and porphyrin		HMDB00054
X-13741	-0.275723	0.055706	0.019492	8.39046e-07	0.000433787	1328							---	---			10.1	4
X-11491	-0.239116	0.048556	0.063118	9.55993e-07	0.000494248	1283	-0.286728	0.062758	0.054683	5.62635e-06	0.00267252	859	---	---			12.67	4
bilirubin (E;E)*	-0.206302	0.042492	0.022731	1.31061e-06	0.000677586	1750	-0.157911	0.072852	0.013469	0.0304383	14.4582	965	---	---			24.8	2		Cofactors and vitamins	Hemoglobin and porphyrin
gamma-glutamylglutamine	-0.062527	0.012964	0.065187	1.53649e-06	0.000794364	1748							---	---			29.73	1		Peptide	gamma-glutamyl		HMDB11738
X-12711	-0.374985	0.07695	0.059465	1.61146e-06	0.000833127	387							---	---			14.67	4
succinylcarnitine	-0.104788	0.021918	0.120419	1.915e-06	0.000990056	1518	-0.107912	0.027474	0.099344	9.22623e-05	0.0438246	905	---	---			28.12	2	yes	Energy	Krebs cycle
histidine	0.042027	0.008811	0.080854	1.99842e-06	0.00103318	1744	0.034257	0.011368	0.070607	0.00265014	1.25882	978	yes	0.00011	male	His	5.87	1		Amino acid	Histidine		HMDB00177
X-08988	0.11357	0.024059	0.020235	2.54237e-06	0.00131441	1738							---	---			58.38	4				glycine, serine and threonine metabolism
undecanoate (11:0)	0.060047	0.012857	0.018746	3.23799e-06	0.00167404	1729							---	---			15.5	1		Lipid	Medium chain fatty acid		HMDB00947
2-palmitoylglycerophosphocholine*	-0.113174	0.024488	0.016783	4.08777e-06	0.00211337	1744	-0.164884	0.031306	0.02775	1.70823e-07	8.11408e-05	978	yes [mixture of sn-1 and sn-2 lipids in that study]	1.7e-29	male	lysoPC a C16:0	42.69	2		Lipid	Lysolipid
stearidonate (18:4n3)	0.147011	0.031834	0.021649	4.15957e-06	0.0021505	1742							---	---			14.88	1		Lipid	Long chain fatty acid		HMDB06547
X-13429	-0.282026	0.060997	0.021424	4.16633e-06	0.00215399	1241	-0.030365	0.068909	0.00063	0.659604	313.312	655	---	---			13.51	4				bile acid pathway
decanoylcarnitine	-0.144444	0.03185	0.055348	6.15023e-06	0.00317967	1747	-0.164313	0.04067	0.083071	5.76169e-05	0.027368	978	yes	2.3e-10	male	C10	14.23	1		Lipid	Carnitine		HMDB00651
phenol sulfate	-0.194203	0.043113	0.027326	7.0942e-06	0.0036677	1748	-0.140295	0.061074	0.013046	0.0218221	10.3655	978	---	---			5.71	2	yes	Amino acid	Phenylalanine & tyrosine
butyrylcarnitine	-0.150597	0.033723	0.091811	8.49529e-06	0.00439206	1744	-0.193289	0.037538	0.108792	3.16517e-07	0.000150346	978	yes	4.3e-10	male	C4	13.68	1		Lipid	Fatty acid (also BCAA)		HMDB02013
2-tetradecenoyl carnitine	-0.166139	0.037342	0.049561	9.21171e-06	0.00476246	1623							---	---			25.18	2	yes	Lipid	Carnitine
X-14662	-0.312946	0.070729	0.035698	1.08003e-05	0.00558375	938	-0.0551	0.083663	0.024473	0.510506	242.49	436	---	---			13.7	4
X-12771	-0.187133	0.042471	0.024053	1.16753e-05	0.00603613	989							---	---			35.16	4
dimethylarginine (SDMA + ADMA)	-0.064852	0.01483	0.051281	1.2976e-05	0.00670858	1746							---	---			14.72	2		Amino acid	Urea cycle; arginine-, proline-,		HMDB01539
X-12544	-0.373326	0.08624	0.014467	1.58955e-05	0.00821799	1638	-0.82107	0.111238	0.073348	3.95e-13	1.87839e-10	800	---	---			9.53	4
X-11818	-0.106017	0.024969	0.056874	2.30994e-05	0.0119424	1516							---	---			16.59	4
X-09706	-0.080593	0.019067	0.062643	2.49343e-05	0.012891	1733							---	---			22.41	4				urea cycle / amino acid metabolism
2-hydroxyisobutyrate	-0.091748	0.021734	0.067727	2.56331e-05	0.0132523	1604							---	---			22.04	2	yes	Xenobiotics	Chemical		HMDB00729
X-12465	-0.163929	0.039218	0.0648	3.13436e-05	0.0162047	1169							---	---			13.82	4
malate	-0.104015	0.024978	0.048346	3.29436e-05	0.0170319	1561	0.12449	0.030735	0.027939	5.72445e-05	0.0271911	658	---	---			20.81	2	yes	Energy	Krebs cycle		HMDB00156
heme*	-0.124389	0.029886	0.010784	3.31506e-05	0.0171389	1669	-0.573278	0.057867	0.107047	4.59708e-22	2.18361e-19	934	---	---			24.43	2		Cofactors and vitamins	Hemoglobin and porphyrin		HMDB03178
estrone 3-sulfate	0.407214	0.096504	0.122223	3.42101e-05	0.0176866	255							---	---			22.79	2	yes	Lipid	Sterol/Steroid		HMDB01425
erythronate*	-0.076263	0.018374	0.166069	3.48023e-05	0.0179928	1717							---	---			13.76	2		Carbohydrate	Aminosugars		HMDB00613
hypoxanthine	0.079284	0.019122	0.017634	3.54497e-05	0.0183275	1727	0.000115	0.038005	0.014969	0.997593	473.857	921	---	---			29.03	1		Nucleotide	Purines, xanthine/inosine		HMDB00157
X-13549	0.059814	0.014448	0.010284	3.63882e-05	0.0188127	1742							---	---			18.78	4
myo-inositol	-0.064778	0.015675	0.108693	3.75745e-05	0.019426	1742							---	---			15.34	2	yes	Lipid	Inositol		HMDB00211
valerate	0.095988	0.023232	0.01572	3.811e-05	0.0197029	1420							---	---			26.05	2	yes	Lipid	Short chain fatty acid		HMDB00892
X-13496	0.070377	0.017093	0.02048	4.01923e-05	0.0207794	1678							---	---			17.73	4
X-12847	-0.248905	0.061321	0.022899	5.40026e-05	0.0279193	821							---	---			15.86	4
X-11849	0.355662	0.088117	0.011242	5.69286e-05	0.0294321	1572	-0.006609	0.089669	0.018764	0.941269	447.103	616	---	---			13.15	4				xenobiotic compound
X-11546	-0.248458	0.061982	0.016531	6.50468e-05	0.0336292	1148							---	---			10.33	4
X-12056	0.246052	0.06219	0.018777	8.10166e-05	0.0418856	1087	0.449345	0.090967	0.037341	9.79194e-07	0.000465117	706	---	---			17.76	4
pseudouridine	-0.049306	0.012514	0.149564	8.46756e-05	0.0437773	1741	-0.018085	0.016095	0.084095	0.261436	124.182	978	---	---			12.61	1		Nucleotide	Pyrimidines, uracil		HMDB00767
3-hydroxy-2-ethylpropionate	-0.134875	0.034228	0.036718	8.78336e-05	0.0454099	877							---	---			18.88	2	yes	Amino acid	Branched-chain amino acids		HMDB00396
serotonin5HT	0.097823	0.025269	0.074896	0.00011234	0.0580798	1725	0.018351	0.045039	0.040983	0.683876	324.841	454	---	---			27.07	1		Amino acid	Tryptophan		HMDB00259
hyodeoxycholate	-0.239967	0.062453	0.025887	0.000127779	0.0660617	1295							---	---			13.04	1		Lipid	Bile acid		HMDB00733
alpha-tocopherol	0.076397	0.0199	0.028603	0.00012794	0.0661451	1741							---	---			16.72	2	yes	Cofactors and vitamins	Tocopherol		HMDB01893
caproate (6:0)	0.070838	0.018476	0.014816	0.000130531	0.0674845	1749	0.041957	0.025381	0.005432	0.0986418	46.8548	976	---	---			11.93	2	yes	Lipid	Medium chain fatty acid		HMDB00535
X-14625	-0.055432	0.014521	0.032096	0.000139647	0.0721975	1747							---	---			14.88	4				carbohydrate / central energy metabolism
glycodeoxycholate	-0.321385	0.08504	0.030715	0.00016817	0.0869438	863	-0.101189	0.086314	0.015078	0.241532	114.728	599	---	---			18.75	1		Lipid	Bile acid		HMDB00631
1-oleoylglycerophosphocholine	-0.08503	0.022843	0.047496	0.000203644	0.105284	1749	-0.18565	0.023226	0.075794	3.70255e-15	1.75871e-12	978	no [right direction, but was significant in older study; mixture of sn-1 and sn-2 lipids in that study]	1.4e-41	male	lysoPC a C18:1	39.88	1		Lipid	Lysolipid		HMDB02815
X-11859	0.065943	0.017743	0.010312	0.000208657	0.107876	1656							---	---			11.29	4				fatty acid
1-arachidonoylglycerophosphoethanolamine*	-0.086127	0.023246	0.012695	0.00021797	0.11269	1742	-0.06184	0.024483	0.007345	0.011702	5.55843	978	---	---			33.75	2		Lipid	Lysolipid		HMDB11517
3,4-dihydroxybutyrate	-0.074997	0.020271	0.052624	0.000223313	0.115453	1570							---	---			21.12	2	yes	Amino acid	Butanoate
X-11497	0.056152	0.015284	0.017477	0.000246163	0.127266	1739							---	---			25.72	4
X-04357	-0.135103	0.036852	0.03515	0.000253759	0.131193	1731							---	---			32.34	4				carbohydrate/sugar
pelargonate (9:0)	0.061531	0.016844	0.0103	0.000266889	0.137982	1748	-0.000138	0.026182	0.002439	0.995788	472.999	978	---	---			9.62	1		Lipid	Medium chain fatty acid		HMDB00847
(ep)oxidized bilirubin	-0.119797	0.032963	0.027875	0.00028768	0.14873	1581							---	---			20.18	3		Cofactors and vitamins	Hemoglobin and porphyrin	heme metabolism
X-11880	-0.119385	0.032989	0.037136	0.0003044	0.157375	1725	-0.141224	0.034619	0.139759	4.88447e-05	0.0232012	978	---	---			28.37	4				fatty acid
X-05426	-0.141002	0.03972	0.027193	0.000397913	0.205721	1434							---	---			22.38	4				xenobiotic compound
caprylate (8:0)	0.062328	0.01757	0.012812	0.000399304	0.20644	1749	0.05828	0.027332	0.015916	0.0332304	15.7845	978	---	---			9.65	2	yes	Lipid	Medium chain fatty acid		HMDB00482
X-03094	0.063189	0.01783	0.029263	0.000404563	0.209159	1743							---	---			14.98	4				steroid
asparagine	-0.061257	0.01731	0.034102	0.00041267	0.21335	1737							---	---			27.87	2	yes	Amino acid	Alanine and aspartate		HMDB00168
X-09789	-0.161101	0.045726	0.042748	0.000437467	0.22617	1745	0.055096	0.061463	0.034028	0.370273	175.88	912	---	---			7.17	4				xenobiotic compound
gamma-glutamylmethionine*	-0.078647	0.022503	0.011983	0.000489257	0.252946	1366							---	---			23.1	2		Peptide	gamma-glutamyl
octadecanedioate	-0.10454	0.029999	0.05389	0.000506896	0.262065	1492							---	---			19.49	2	yes	Lipid	Fatty acid, dicarboxylate		HMDB00782
oleamide	-0.089545	0.02586	0.009972	0.000547628	0.283124	1747							---	---			83.4	2	yes	Lipid	Fatty acid, amide		HMDB02117
heptanoate (7:0)	0.066875	0.019313	0.012904	0.000547897	0.283263	1748							---	---			11.27	1		Lipid	Medium chain fatty acid		HMDB00666
mannitol	-0.243222	0.070684	0.072267	0.000595581	0.307915	1505							---	---			30.45	2	yes	Carbohydrate	Fructose, mannose, galactose, starch, and sucrose		HMDB00765
X-12524	-0.048116	0.014058	0.024003	0.000634467	0.32802	1750							---	---			12.96	4
octanoylcarnitine	-0.1042	0.030719	0.055925	0.000709191	0.366652	1746	-0.11173	0.040423	0.097613	0.00581646	2.76282	978	no [right direction, but was significant in older study; however mixture of sn-1 and sn-2 lipids in that study]	4.5e-09	male	C8	12.46	1		Lipid	Carnitine		HMDB00791
ursodeoxycholate	-0.194374	0.057519	0.015913	0.000756584	0.391154	943	0.014479	0.080568	0.026544	0.85742	407.274	824	---	---			13.53	1		Lipid	Bile acid		HMDB00946
7-methylguanine	-0.078047	0.023256	0.013208	0.000808876	0.418189	1640							---	---			43.28	2	yes	Nucleotide	Purines, guanine		HMDB00897
glycocholate	-0.203955	0.060949	0.020844	0.000845575	0.437162	1146	-0.248246	0.067585	0.028229	0.000255813	0.121511	793	---	---			12.38	1		Lipid	Bile acid		HMDB00138
X-06351	-0.119407	0.035725	0.03953	0.000867069	0.448275	847							---	---			24.21	4
1-stearoylglycerophosphoinositol	0.096241	0.028992	0.008203	0.000920305	0.475798	1720							---	---			21.31	2	yes	Lipid	Lysolipid
levulinate (4-oxovalerate)	-0.121162	0.036487	0.016403	0.000928955	0.48027	1048							---	---			28.57	2	yes	Amino acid	Branched-chain amino acids		HMDB00720
X-12830	-0.172427	0.052664	0.020323	0.00109435	0.565778	1064							---	---			15.68	4
X-12749	-0.057035	0.017506	0.03442	0.00114576	0.592357	1560							---	---			13.16	4
X-02249	0.099076	0.03044	0.023134	0.00115653	0.597928	1747	0.024278	0.043019	0.141926	0.572657	272.012	899	---	---			6.49	4				fatty acid
1-oleoylglycerol (1-monoolein)	-0.129268	0.039825	0.037934	0.00119412	0.617359	1672	-0.229679	0.066297	0.081219	0.000556967	0.264559	888	---	---			111.43	2	yes	Lipid	Monoacylglycerol		HMDB11567
X-11852	-0.354971	0.109246	0.014535	0.00119626	0.618469	985							---	---			16.29	4
2-hydroxyglutarate	-0.077702	0.023989	0.01084	0.00122761	0.634674	1395							---	---			27.33	2	yes	Lipid	Fatty acid, dicarboxylate		HMDB00606
X-11521	-0.122199	0.038074	0.026605	0.00136256	0.704442	1293	-0.127325	0.043519	0.023679	0.00351595	1.67008	976	---	---			14.57	4
2-hydroxystearate	0.068357	0.021409	0.009444	0.00143349	0.741115	1743	-0.032396	0.019718	0.024567	0.100714	47.839	978	---	---			16.4	2	yes	Lipid	Fatty acid, monohydroxy
10-undecenoate (11:1n1)	0.078149	0.024487	0.020117	0.0014406	0.744788	1749	0.017445	0.035914	0.041196	0.627246	297.942	978	---	---			15.87	1		Lipid	Medium chain fatty acid
C-glycosyltryptophan*	0.040401	0.012685	0.226343	0.00147365	0.761878	1739	0.052873	0.017694	0.193865	0.0028762	1.36619	978	---	---			8.47	3		Amino acid	Tryptophan
X-12719	0.204248	0.064439	0.024309	0.00157983	0.816771	872	0.143444	0.105428	0.017904	0.175014	83.1316	228	---	---				4
lysine	-0.041033	0.012982	0.036395	0.00160002	0.827211	1745	-0.071153	0.018179	0.048761	9.70951e-05	0.0461202	978	---	---			16.59	1		Amino acid	Lysine		HMDB00182
erythritol	-0.063559	0.020364	0.137314	0.00183105	0.946652	1731							---	---			12.86	2	yes	Xenobiotics	Sugar, sugar substitute, starch		HMDB02994
4-hydroxyhippurate	0.15567	0.049862	0.019695	0.0018666	0.965032	739	0.157497	0.041531	0.029037	0.000158903	0.0754788	934	---	---			20.9	2	yes	Xenobiotics	Benzoate
phenylalanylleucine	-0.123815	0.039924	0.01356	0.00196262	1	1513							---	---			15.98	2	yes	Peptide	Dipeptide	dipeptide
ornithine	-0.0576	0.018635	0.020266	0.00202688	1	1748							no [right direction, but was significant in older study; however mixture of sn-1 and sn-2 lipids in that study]	5.8e-12	male	Orn	22.92	2	yes	Amino acid	Urea cycle; arginine-, proline-,		HMDB00214
X-13548	0.049327	0.015986	0.00833	0.00206354	1	1746							---	---			19.94	4
X-12844	0.072316	0.023665	0.026265	0.00227926	1	1725	-0.200556	0.034589	0.084136	9.05599e-09	4.30159e-06	976	---	---			9.34	4
alpha-ketoglutarate	-0.109424	0.035875	0.034285	0.00234195	1	1104							---	---			27.07	2	yes	Energy	Krebs cycle		HMDB00208
X-11809	-0.059356	0.019631	0.006414	0.00253513	1	1746							---	---			27.76	4				heme metabolism
X-13553	-0.066719	0.022242	0.147334	0.00275252	1	1359							---	---			15.09	4
X-05907	0.059692	0.019913	0.010432	0.00276019	1	1730							---	---			24.73	4
fructose	-0.107959	0.036422	0.023412	0.003077	1	1740							replicated [hexoses combined]	6.2e-27	male	H1	22.58	2	yes	Carbohydrate	Fructose, mannose, galactose, starch, and sucrose		HMDB00660
isobutyrylcarnitine	-0.091665	0.03101	0.023751	0.00315843	1	1749	-0.134668	0.041325	0.023984	0.00115771	0.549911	978	---	---			9.64	2	yes	Amino acid	Branched-chain amino acids		HMDB00736
X-04494	-0.074483	0.025223	0.033974	0.00320755	1	1235							---	---			27.07	4
N-acetylthreonine	-0.06402	0.021797	0.046473	0.00336748	1	1391	-0.037929	0.027579	0.011474	0.169397	80.4637	877	---	---			24.47	2	yes	Amino acid	Glycine, serine and threonine
1-methylurate	-0.115909	0.039569	0.013137	0.00346843	1	1094							---	---			36.38	2	yes	Xenobiotics	Xanthine		HMDB03099
palmitate (16:0)	0.042901	0.014665	0.050988	0.003485	1	1748	0.142836	0.021256	0.103483	3.09282e-11	1.46909e-08	978	---	---			9	1		Lipid	Long chain fatty acid		HMDB00220
X-10506	-0.054221	0.018655	0.022707	0.00370052	1	1733							---	---			23.9	4				central energy metabolism or alanine/aspartate metabolism
X-12556	-0.072134	0.024906	0.012304	0.00382631	1	1627							---	---			20.76	4				glycine, serine and threonine metabolism
glutamine	-0.022772	0.007897	0.027602	0.00397992	1	1750	-0.017354	0.012294	0.022211	0.158416	75.2478	978	no [right direction, but was significant in older study]	8.4e-12	male	Gln	7.22	1		Amino acid	Glutamate		HMDB00641
1-palmitoylglycerophosphocholine	-0.049505	0.017231	0.005762	0.00411538	1	1747	-0.081121	0.016825	0.02335	1.65245e-06	0.000784914	978	no [but replication for 2-palmitoylglycerophosphocholine*]	1.7e-29	male	lysoPC a C16:0	24.29	2	yes	Lipid	Lysolipid
taurodeoxycholate	-0.174892	0.060862	0.013537	0.00414852	1	958	0.054777	0.088893	0.001306	0.538	255.54	634	---	---			21.25	1		Lipid	Bile acid		HMDB00896
hippurate	0.131394	0.045828	0.033556	0.00419221	1	1740	0.24532	0.075113	0.062739	0.00112875	0.536156	978	---	---			11.57	1		Xenobiotics	Benzoate		HMDB00714
X-14658	-0.1595	0.055623	0.019214	0.00422596	1	979							---	---			16.94	4
X-12212	-0.171447	0.060003	0.016058	0.0043479	1	1181	0.178476	0.087796	0.017095	0.0428552	20.3562	339	---	---			17.64	4
xanthine	0.052411	0.018578	0.021502	0.00484089	1	1730							---	---			30.67	2	yes	Nucleotide	Purines, xanthine/inosine	xanthine derivative
1-arachidonoylglycerophosphocholine*	-0.080235	0.028709	0.009545	0.00525662	1	1595	-0.264121	0.03217	0.066345	6.96407e-16	3.30793e-13	978	no [right direction, but was significant in older study; however mixture of sn-1 and sn-2 lipids in that study]	5.4e-62	male	lysoPC a C20:4	39.04	2		Lipid	Lysolipid		HMDB10395
2-aminobutyrate	-0.046884	0.016956	0.005723	0.0057505	1	1747	-0.149489	0.024437	0.062914	1.38e-09	6.53674e-07	978	---	---			9.58	1		Amino acid	Butanoate		HMDB00650
dihomo-linolenate (20:3n3 or n6)	0.061373	0.022292	0.026256	0.00596355	1	1748	0.048747	0.02246	0.069749	0.0302199	14.3544	978	---	---			10.29	2		Lipid	Essential fatty acid		HMDB02925
2-oleoylglycerophosphocholine*	-0.06895	0.025127	0.029872	0.00613015	1	1738	-0.19949	0.030444	0.075206	9.14526e-11	4.344e-08	978	no [right direction, but was significant in older study; mixture of sn-1 and sn-2 lipids in that study]	1.4e-41	male	lysoPC a C18:1	113.14	2		Lipid	Lysolipid
X-14086	0.078706	0.028804	0.007789	0.00635059	1	1725							---	---				4				urea cycle; arginine-, proline-, metabolism
cortisol	-0.059335	0.021937	0.02406	0.00690093	1	1735	0.027144	0.035834	0.056557	0.44894	213.246	978	---	---			7.15	1		Lipid	Sterol/Steroid		HMDB00063
X-10810	-0.087211	0.03236	0.022653	0.00711736	1	1492							---	---			31.55	4				xanthine derivative
alpha-glutamyltyrosine	0.08311	0.030845	0.007826	0.00713083	1	1476							---	---			13.45	2	yes	Peptide	Dipeptide	dipeptide
X-12728	0.380171	0.142546	0.098022	0.00795539	1	415							---	---			12.05	4
X-12038	0.057525	0.021743	0.009255	0.00822747	1	1734							---	---			16.44	4
3-hydroxybutyrate (BHBA)	-0.146819	0.055569	0.027898	0.00831317	1	1748	0.224162	0.073371	0.03104	0.00231058	1.09753	978	---	---			7.36	1		Lipid	Ketone bodies		HMDB00357
hexanoylcarnitine	-0.072041	0.027409	0.088431	0.00865558	1	1747	-0.066066	0.033311	0.144589	0.0476095	22.6145	978	---	---			14.34	1		Lipid	Carnitine		HMDB00705
benzoate	0.049559	0.018865	0.004534	0.00868843	1	1732							---	---			8.87	2	yes	Xenobiotics	Benzoate		HMDB01870
1-linoleoylglycerophosphoethanolamine*	-0.06979	0.026593	0.031666	0.00875509	1	1749	-0.116688	0.031525	0.03877	0.00022635	0.107516	978	---	---			30.97	2		Lipid	Lysolipid		HMDB11507
1-methylxanthine	-0.116366	0.044803	0.008296	0.00951565	1	1163							---	---			30.57	2	yes	Xenobiotics	Xanthine		HMDB10738
threitol	-0.086038	0.033286	0.076684	0.00983093	1	1616							---	---			22.97	2	yes	Carbohydrate	Nucleotide sugars, pentose		HMDB04136
4-hydroxyphenylacetate	-0.188399	0.072717	0.050832	0.00994581	1	381							---	---			17.92	2	yes	Amino acid	Phenylalanine & tyrosine		HMDB00020
stachydrine	0.184655	0.071806	0.003973	0.0102052	1	1749	0.045846	0.098132	0.008185	0.640473	304.225	977	---	---			6.95	2	yes	Xenobiotics	Food component/Plant		HMDB04827
guanosine	0.095954	0.037406	0.013013	0.0104013	1	1631							---	---				2	yes	Nucleotide	Purines, guanine		HMDB00133
X-13069	0.086571	0.033756	0.016312	0.0104251	1	1528							---	---			21.05	4				fatty acid
tetradecanedioate	-0.136521	0.053331	0.012361	0.0106972	1	651	0.011401	0.035945	0.041543	0.751209	356.824	679	---	---			12.78	2	yes	Lipid	Fatty acid, dicarboxylate		HMDB00872
1-palmitoylglycerophosphoinositol*	0.081892	0.03216	0.004778	0.0109848	1	1489	0.104944	0.034864	0.011792	0.0026917	1.27856	823	---	---			23.34	2		Lipid	Lysolipid
3-methoxytyrosine	0.061924	0.024353	0.017132	0.0111013	1	1439	0.05018	0.028042	0.030011	0.0738615	35.0842	939	---	---			21.57	2	yes	Amino acid	Phenylalanine & tyrosine		HMDB01434
quinate	0.143621	0.056798	0.010235	0.0115575	1	1438							---	---			23.8	2	yes	Xenobiotics	Food component/Plant		HMDB03072
ergothioneine	-0.10924	0.043521	0.009711	0.0122018	1	1217	0.056994	0.101057	0.015289	0.573	272.364	204	---	---			29.15	2	yes	Amino acid	Histidine		HMDB03045
X-12786	-0.085105	0.034087	0.038285	0.0126465	1	1448							---	---			28.89	4				alanine and aspartate metabolism
ADSGEGDFXAEGGGVR*	0.059647	0.024029	0.087053	0.0131454	1	1748							---	---			11.87	2		Peptide	Fibrinogen cleavage peptide
X-06227	0.062441	0.025372	0.004091	0.0139559	1	1672							---	---			30.7	4				oxidative phosphorylation
1-linoleoylglycerophosphocholine	-0.051142	0.020846	0.070274	0.0142523	1	1743	-0.239128	0.027514	0.110726	1.50143e-17	7.1318e-15	978	no [right direction, but was significant in older study; however mixture of sn-1 and sn-2 lipids in that study]	6.2e-55	male	lysoPC a C18:2	35.04	1		Lipid	Lysolipid		HMDB10386
X-11847	0.226732	0.092616	0.009978	0.0144737	1	1531							---	---			28.4	4				xenobiotic compound
X-13215	0.065015	0.026584	0.007779	0.0146222	1	1048							---	---			18.56	4
glycerophosphorylcholine (GPC)	0.062263	0.025591	0.062545	0.0150746	1	1738	-0.163871	0.022621	0.06052	8.83646e-13	4.19732e-10	977	---	---			10.26	1		Lipid	Glycerolipid		HMDB00086;HMDB00049
X-12435	-0.269288	0.110071	0.05545	0.0154431	1	174							---	---				4
1-arachidonoylglycerophosphoinositol*	-0.056348	0.023258	0.009094	0.0155051	1	1742	-0.120856	0.028429	0.07223	2.33154e-05	0.0110748	978	---	---			22.38	2		Lipid	Lysolipid
docosapentaenoate (n3 DPA; 22:5n3)	0.064385	0.026711	0.034614	0.0160378	1	1750	0.071391	0.036501	0.126209	0.0507647	24.1132	977	---	---			14.05	1		Lipid	Essential fatty acid		HMDB01976
1-stearoylglycerol (1-monostearin)	0.06387	0.02653	0.022704	0.0161952	1	1392							---	---			22.15	2	yes	Lipid	Monoacylglycerol		HMDB11131
taurochenodeoxycholate	-0.171753	0.071965	0.011339	0.0171843	1	1030	-0.051877	0.089894	0.008783	0.564101	267.948	592	---	---			16.24	1		Lipid	Bile acid		HMDB00951
X-11792	0.123323	0.051789	0.015682	0.0174665	1	880	0.45956	0.165023	3.5e-06	140	0.0016604		---	---			21.85	4
HWESASXX*	0.082455	0.034979	0.003918	0.0185217	1	1695	0.045422	0.08901	0.009664	0.609964	289.733	925	---	---			11.91	2		Peptide	Polypeptide
X-12261	-0.199427	0.084581	0.025574	0.0187926	1	473							---	---			14.62	4
caffeine	-0.164815	0.070412	0.013175	0.0193629	1	1696	0.290275	0.08893	0.014301	0.00113655	0.53986	976	---	---			12.51	1		Xenobiotics	Xanthine		HMDB01847
arabinose	-0.077439	0.033128	0.052434	0.0196072	1	991							---	---			25.75	2	yes	Carbohydrate	Nucleotide sugars, pentose		HMDB00646
hexadecanedioate	-0.096641	0.041374	0.014004	0.019699	1	1009	0.060839	0.037084	0.027517	0.101319	48.1265	731	---	---			12.41	2	yes	Lipid	Fatty acid, dicarboxylate		HMDB00672
gamma-glutamylthreonine*	-0.052422	0.022487	0.012384	0.0198931	1	1326	-0.093439	0.056091	0.030338	0.0967	45.9425	324	---	---			24.34	2		Peptide	gamma-glutamyl
X-12816	0.139871	0.060351	0.014939	0.0206345	1	1226	0.075749	0.097127	0.043653	0.435712	206.963	713	---	---			13.1	4
X-11317	0.041079	0.01779	0.012786	0.0210531	1	1746							---	---			14.72	4
X-11845	0.183353	0.079792	0.006368	0.0217375	1	1218							---	---			15.51	4
cortisone	-0.034784	0.015252	0.009453	0.0226991	1	1696	-0.082134	0.019458	0.106145	2.66069e-05	0.0126383	973	---	---			15.26	2	yes	Lipid	Sterol/Steroid		HMDB02802
X-12039	-0.122733	0.054195	0.010496	0.0236824	1	1449	-0.069824	0.088069	0.006771	0.428187	203.389	611	---	---			7.45	4
1-stearoylglycerophosphoethanolamine	0.062451	0.027717	0.008981	0.0243887	1	1551	-0.044841	0.036329	0.011947	0.217416	103.273	895	---	---			38.48	2	yes	Lipid	Lysolipid		HMDB11130
cis-4-decenoyl carnitine	-0.07089	0.031614	0.074332	0.0250633	1	1746	-0.116396	0.039267	0.068928	0.00310918	1.47686	973	---	---			9.67	2	yes	Lipid	Carnitine
X-11327	0.04446	0.019957	0.007913	0.0260229	1	1748							---	---			15.99	4
N-acetylalanine	-0.02697	0.012264	0.107634	0.0280035	1	1681	-0.015814	0.016673	0.061104	0.343109	162.977	977	---	---			12.06	1		Amino acid	Alanine and aspartate		HMDB00766
X-03003	-0.045981	0.021212	0.004248	0.0303154	1	1728							---	---			25.79	4
N-[3-(2-Oxopyrrolidin-1-yl)propyl]acetamide	-0.051423	0.023937	0.07874	0.0318317	1	1748							---	---			11.81	2	yes	Amino acid	Polyamine
X-12116	-0.123546	0.058607	0.053239	0.0355177	1	512	-0.13487	0.051616	0.059361	0.00925425	4.39577	491	---	---			23.29	4
hydroxytryptophan*	-0.043458	0.020803	0.07418	0.0368532	1	1667							---	---			19.99	3		Amino acid	Tryptophan	tryptophan metabolism
5-alpha-pregnan-3beta,20alpha-disulfate	-0.095058	0.04664	0.021136	0.0416976	1	1655							---	---			10.28	2	yes	Lipid	Sterol/Steroid	steroid
X-14056	-0.046719	0.023081	0.038717	0.0431102	1	1743							---	---			20.9	4				heme metabolism
X-12740	-0.196242	0.099009	0.008208	0.0480041	1	518	0.073728	0.109001	0.012506	0.499165	237.103	423	---	---			12.4	4
arginine	0.032256	0.016389	0.010928	0.0492159	1	1717	-0.049134	0.028703	0.00763	0.0872877	41.4617	869	yes [not significant in both]	0.05	-	Arg	16.83	1		Amino acid	Urea cycle; arginine-, proline-,		HMDB00517
X-14626	-0.08986	0.045676	0.004591	0.0493666	1	1246							---	---			26.22	4				bile acid pathway
X-13372	0.033026	0.016954	0.005972	0.0516029	1	1485							---	---			18.35	4
X-11412	0.047981	0.024957	0.006981	0.0547606	1	1285							---	---			20.72	4
vanillin	0.045777	0.023925	0.002534	0.0559048	1	1454							---	---			22.1	2	yes	Xenobiotics	Food component/Plant		HMDB12308
hydroquinone sulfate	-0.116677	0.061987	0.017896	0.060653	1	344							---	---			7.19	2	yes	Xenobiotics	Drug		HMDB02434
X-12206	0.03721	0.019968	0.03558	0.0625634	1	1729	0.035715	0.036622	0.008129	0.329689	156.602	949	---	---			22.99	4				ascorbate metabolism
2-methoxyacetaminophen sulfate*	0.333224	0.169635	0.169372	0.0635377	1	24							---	---			10.26	2		Xenobiotics	Drug
stearamide	-0.062246	0.034453	0.004104	0.0709816	1	1745							---	---			48.45	2	yes	Lipid	Fatty acid, amide	fatty acid amide
X-11438	-0.055157	0.030534	0.047762	0.0710613	1	1422	-0.044665	0.040995	0.118886	0.276251	131.219	804	---	---			14.06	4				fatty acid
citrate	0.03237	0.017927	0.104089	0.0711428	1	1743	0.051549	0.01199	0.075821	1.88399e-05	0.00894897	978	---	---			8.01	1		Energy	Krebs cycle		HMDB00094
N1-methyladenosine	-0.015962	0.008928	0.110506	0.0739611	1	1745	-0.016668	0.024837	0.01346	0.502339	238.611	939	---	---			13.1	2	yes	Nucleotide	Purines, adenine		HMDB03331
tryptophan betaine	-0.133617	0.074756	0.03112	0.0740591	1	1656	0.042028	0.090027	0.008974	0.640721	304.343	943	---	---			7.18	2	yes	Amino acid	Tryptophan	carnitine or benzoate metabolism
X-12855	-0.065268	0.036616	0.057764	0.0750848	1	728	0.003586	0.038171	0.03845	0.925187	439.464	710	---	---			25.73	4
X-11381	-0.030083	0.017022	0.00851	0.0773513	1	1739	-0.191136	0.032003	0.038657	3.32176e-09	1.57783e-06	935	---	---			16.06	4				acylcarnitine
X-12092	-0.07507	0.042606	0.033855	0.0782543	1	1723							---	---			15.35	4				compound to be oxidized or reduced
X-12188	-0.123458	0.070719	0.012702	0.0814455	1	524							---	---			9.33	4
linoleamide (18:2n6)	-0.052718	0.030249	0.006966	0.0815483	1	1749							---	---				2	yes	Lipid	Fatty acid, amide
salicylate	-0.348649	0.201302	0.024505	0.0839305	1	477	-0.05308	0.20597	0.113052	0.796806	378.483	310	---	---			27.34	2	yes	Xenobiotics	Drug		HMDB01895
N1-methyl-3-pyridone-4-carboxamide	-0.042483	0.024574	0.072722	0.0840315	1	1700							---	---			13.11	2	yes	Nucleotide	NAD
X-11540	-0.059986	0.03488	0.011567	0.0856559	1	1737							---	---			35.23	4				phospholipid
X-14541	-0.070054	0.040738	0.011159	0.085821	1	966							---	---				4
2-linoleoylglycerophosphoethanolamine*	-0.06311	0.036759	0.008054	0.0862942	1	1062	-0.07597	0.03636	0.013807	0.036981	17.566	815	---	---			42.42	2		Lipid	Lysolipid
trigonelline (N'-methylnicotinate)	-0.116428	0.068324	0.008923	0.0887984	1	731	0.312011	0.073218	0.041105	2.24514e-05	0.0106644	906	---	---			13.91	2	yes	Cofactors and vitamins	Nicotinate and nicotinamide		HMDB00875
X-12040	0.068427	0.040446	0.062332	0.0925768	1	168							---	---			16.54	4
X-08766	0.055502	0.033754	0.00775	0.10041	1	1079							---	---			26.9	4
phenylacetate	0.065188	0.03979	0.027798	0.101772	1	766	0.042273	0.053031	0.012576	0.425803	202.256	446	---	---			20.32	1		Amino acid	Phenylalanine & tyrosine		HMDB00209
saccharin	-0.147433	0.090171	0.016459	0.102837	1	399							---	---				1		Xenobiotics	Food component/Plant
X-11820	0.061991	0.038384	0.002918	0.106485	1	1733							---	---			33.16	4
X-11537	0.055275	0.035112	0.013906	0.115614	1	1738							---	---			31.56	4				phospholipid
X-02269	-0.082737	0.052863	0.021196	0.117745	1	1663	-0.105224	0.065176	0.125444	0.106754	50.7081	967	---	---			21.62	4				fatty acid
1-stearoylglycerophosphocholine	-0.033499	0.021404	0.00567	0.117745	1	1747	-0.154906	0.035119	0.027317	1.14381e-05	0.00543308	978	no [however mixture of sn-1 and sn-2 lipids in that study]	6.6e-12	male	lysoPC a C18:0	84.9	1		Lipid	Lysolipid		HMDB10384
glycerol 3-phosphate (G3P)	0.037155	0.023929	0.020497	0.120662	1	1742							---	---			14.51	2	yes	Lipid	Glycerolipid		HMDB00126
homostachydrine*	-0.050852	0.032783	0.046482	0.121078	1	1445	0.011025	0.051444	0.060887	0.830364	394.423	806	---	---			15.86	2		Xenobiotics	Food component/Plant
X-12093	-0.076754	0.050503	0.006898	0.128894	1	961							---	---			28.43	4				compound to be oxidized or reduced
docosapentaenoic acid (n6-DPA)	0.046459	0.03059	0.005043	0.129029	1	1545							---	---			13.67	2	yes	Lipid	Essential fatty acid	fatty acid or phospholipid
acetylcarnitine	-0.03221	0.021369	0.059137	0.131919	1	1742	-0.031027	0.020916	0.076209	0.138298	65.6914	978	yes [not significant in both]	0.01	-	C2	8.43	1		Lipid	Carnitine		HMDB00201
2-hydroxyhippurate (salicylurate)	-0.387006	0.258988	0.009753	0.136007	1	351	-0.046518	0.271362	0.112332	0.864036	410.417	240	---	---			22.61	1		Xenobiotics	Benzoate		HMDB00840
X-12734	-0.122637	0.082262	0.008871	0.136347	1	944							---	---			21.64	4
X-02973	-0.01796	0.01215	0.007331	0.139553	1	1732							---	---			21.74	4				carbohydrate/sugar
glycerate	-0.026402	0.017948	0.027791	0.141481	1	1730							---	---			10.84	2	yes	Carbohydrate	Glycolysis, gluconeogenesis, pyruvate		HMDB00139
X-11423	-0.022641	0.015515	0.019863	0.144664	1	1742							---	---			8.62	4
eicosapentaenoate (EPA; 20:5n3)	-0.042046	0.028871	0.004881	0.145475	1	1749	-0.16734	0.039436	0.136056	2.41263e-05	0.01146	978	---	---			11.51	2	yes	Lipid	Essential fatty acid		HMDB01999
X-12407	-0.106508	0.073107	0.005208	0.14583	1	467	-0.175613	0.105142	0.016127	0.0961379	45.6655	251	---	---			18.61	4
X-11805	-0.070459	0.048548	0.01939	0.146863	1	1748							---	---				4				dipeptide
nonadecanoate (19:0)	0.02993	0.020734	0.01858	0.149054	1	1737	0.10361	0.026872	0.066683	0.000122978	0.0584143	978	---	---			17.07	2	yes	Lipid	Long chain fatty acid		HMDB00772
arachidonate (20:4n6)	-0.028031	0.019431	0.00157	0.149321	1	1748	-0.078412	0.019523	0.069202	6.36221e-05	0.0302205	978	---	---			9.14	2	yes	Lipid	Long chain fatty acid		HMDB01043
X-12013	-0.131682	0.091339	0.020785	0.150063	1	469							---	---			18.05	4
riboflavin (Vitamin B2)	-0.078065	0.054632	0.019998	0.154086	1	299							---	---				2	yes	Cofactors and vitamins	Riboflavin		HMDB00244
4-acetamidobutanoate	-0.024207	0.016994	0.066803	0.154512	1	1592	0.001509	0.025164	0.094769	0.952192	452.291	978	---	---			17.28	2	yes	Amino acid	Guanidino and acetamido		HMDB03681
inositol 1-phosphate (I1P)	0.039691	0.028451	0.006143	0.16322	1	1365							---	---				2	yes	Lipid	Inositol		HMDB02985
X-11469	-0.062392	0.04485	0.019291	0.164363	1	1734	-0.08395	0.069601	0.113958	0.228047	108.323	978	---	---			38.22	4				fatty acid derivative
dodecanedioate	-0.046457	0.034173	0.022599	0.174332	1	928	0.015986	0.044268	0.024734	0.718132	341.113	642	---	---			22.62	2	yes	Lipid	Fatty acid, dicarboxylate		HMDB00623
metoprolol acid metabolite*	0.419578	0.311519	0.022015	0.18015	1	147							---	---				3		Xenobiotics	Drug
3-(3-hydroxyphenyl)propionate	0.132174	0.098374	0.01726	0.180216	1	272							---	---				2	yes	Amino acid	Phenylalanine & tyrosine		HMDB00375
X-04500	-0.128129	0.096689	0.003294	0.185621	1	601							---	---			19.51	4
3-methylhistidine	0.11678	0.088178	0.010731	0.185846	1	654	-0.207046	0.08198	0.010734	0.0117199	5.56696	915	---	---			6.75	1		Amino acid	Histidine		HMDB00479
cotinine	-0.187587	0.141517	0.012961	0.186085	1	281	-0.112507	0.206765	0.032554	0.586777	278.719	290	---	---			12.14	1		Xenobiotics	Tobacco metabolite		HMDB01046
alanine	-0.021665	0.016432	0.045348	0.18753	1	1743	-0.025594	0.022243	0.058619	0.250147	118.82	971	---	---			13.36	2	yes	Amino acid	Alanine and aspartate		HMDB00161
carnitine	0.012343	0.009445	0.025081	0.191456	1	1742	-0.087063	0.013456	0.08272	1.54532e-10	7.34027e-08	978	no [is highly significant in older study]	1.6e-62	male	C0	5.22	1		Lipid	Carnitine		HMDB00062
X-07765	-0.096454	0.073924	0.004344	0.192472	1	599	0.193482	0.102196	0.048238	0.0598602	28.4336	192	---	---			5.82	4
2-hydroxyacetaminophen sulfate*	0.361187	0.275266	0.063184	0.193823	1	73							---	---			14.17	2		Xenobiotics	Drug
indolepropionate	0.04392	0.033872	0.03698	0.194923	1	1748	0.084645	0.058309	0.045126	0.146935	69.7944	925	---	---			17.04	2	yes	Amino acid	Tryptophan		HMDB02302
1-palmitoylglycerol (1-monopalmitin)	0.036941	0.028934	0.021186	0.201888	1	1590	-0.176965	0.056186	0.026091	0.00169381	0.80456	827	---	---			19.92	2	yes	Lipid	Monoacylglycerol
X-06350	0.035199	0.02767	0.021913	0.2036	1	1175							---	---			29.78	4
X-13619	-0.01561	0.01239	0.009646	0.207891	1	1740							---	---			20.87	4				urea cycle; arginine-, proline-, metabolism
X-14632	0.057931	0.046123	0.039169	0.20962	1	581							---	---			20.47	4
uridine	0.017583	0.014088	0.004967	0.212175	1	1748	-0.04375	0.019952	0.019887	0.0285628	13.5673	978	---	---			6.26	1		Nucleotide	Pyrimidines, uracil		HMDB00296
X-10346	0.133144	0.108805	0.015329	0.221573	1	573	0.186888	0.121779	0.029285	0.126144	59.9183	252	---	---			17.76	4
X-11850	0.129294	0.10594	0.014498	0.222527	1	1236	-0.077278	0.113185	0.044584	0.495047	235.148	556	---	---			10.53	4
X-12263	-0.117857	0.09662	0.012778	0.223755	1	240							---	---			18.19	4
X-03088	0.030459	0.025149	0.005223	0.226026	1	1668							---	---			25.82	4				Urea cycle; arginine-, proline-, metabolism
DSGEGDFXAEGGGVR*	0.043235	0.036686	0.058454	0.238748	1	1746	0.07504	0.098392	0.007748	0.44585	211.779	956	---	---			17.82	2		Peptide	Fibrinogen cleavage peptide
aspartylphenylalanine	-0.050421	0.043242	0.006906	0.243768	1	1732							---	---			22.48	1		Peptide	Dipeptide		HMDB00706
X-13699	-0.142274	0.122416	0.01464	0.247109	1	145							---	---			11.86	4
nonanoylcarnitine*	-0.045366	0.039632	0.019737	0.252531	1	1476							---	---			25.82	2		Lipid	Carnitine	acylcarnitine
X-11905	-0.091093	0.080445	0.02767	0.259021	1	180							---	---			23.5	4
phenylacetylglutamine	-0.048662	0.043682	0.056091	0.26543	1	1747	0.112215	0.057656	0.068673	0.0519088	24.6567	977	---	---			6.86	2	yes	Amino acid	Phenylalanine & tyrosine		HMDB06344
X-12094	-0.030413	0.02806	0.052291	0.278586	1	1716							---	---			17.25	4
X-11247	-0.069862	0.06512	0.029782	0.283504	1	1702							---	---			15.3	4
X-11261	0.045963	0.043229	0.038651	0.287819	1	1709							---	---			7.2	4				fatty acid
stearate (18:0)	-0.015805	0.015028	0.032434	0.293069	1	1747	0.074947	0.02058	0.054248	0.000285085	0.135415	978	---	---			9.9	1		Lipid	Long chain fatty acid		HMDB00827
cystine	-0.043125	0.041249	0.011435	0.295982	1	1397							---	---				2	yes	Amino acid	Cysteine, methionine, SAM, taurine		HMDB00192
X-11799	0.061621	0.05916	0.009157	0.297761	1	1553	-0.935405	0.107776	0.099182	2.57e-17	1.2207e-14	736	---	---			16.95	4				amino sugar
X-12729	-0.072715	0.071044	0.001882	0.306458	1	626							---	---			17.02	4
citrulline	0.015423	0.015261	0.03858	0.312353	1	1736	-0.00757	0.019656	0.136596	0.700249	332.618	978	---	---			9.52	1		Amino acid	Urea cycle; arginine-, proline-,		HMDB00904
thymol sulfate	-0.100958	0.100131	0.002035	0.313565	1	1052	-0.220173	0.158733	0.005529	0.166139	78.9159	435	---	---			14.28	2	yes	Xenobiotics	Food component/Plant		HMDB01878
X-12456	-0.039927	0.039751	0.123404	0.315373	1	1281							---	---			18.29	4				bile acid pathway
X-03090	0.03262	0.032965	0.000721	0.322569	1	1378							---	---			47.49	4
4-ethylphenylsulfate	-0.062554	0.06403	0.004236	0.328764	1	1394	0.124859	0.096585	0.008321	0.19691	93.5324	373	---	---			15.46	2	yes	Xenobiotics	Benzoate
7-methylxanthine	-0.048398	0.049843	0.004411	0.331724	1	1304	-0.111515	0.056017	0.007153	0.0468278	22.2432	862	---	---			29.21	2	yes	Xenobiotics	Xanthine		HMDB01991
gamma-tocopherol	-0.044262	0.046029	0.004552	0.336482	1	965							---	---			19.74	2	yes	Cofactors and vitamins	Tocopherol		HMDB01492
salicyluric glucuronide*	-0.136332	0.141757	0.009729	0.337061	1	269							---	---				2		Xenobiotics	Drug
X-11876	-0.045331	0.047868	0.022066	0.343842	1	1133							---	---			28.75	4
glycerol 2-phosphate	-0.025972	0.027568	0.005321	0.346324	1	1212							---	---			17.81	2	yes	Xenobiotics	Chemical		HMDB02520
X-12645	-0.042804	0.046089	0.004642	0.353318	1	780							---	---			64.13	4
X-12029	-0.013489	0.014584	0.001098	0.355123	1	1565							---	---			31.19	4				xenobiotic compound
cysteine	0.019333	0.021437	0.006901	0.367265	1	1732							---	---			21.73	2	yes	Amino acid	Cysteine, methionine, SAM, taurine		HMDB00574
glycylvaline	-0.035404	0.039258	0.026843	0.36733	1	1191							---	---				1		Peptide	Dipeptide
N2;N2-dimethylguanosine	-0.024403	0.027345	0.034095	0.372454	1	809	0.023432	0.032218	0.063223	0.467249	221.943	808	---	---			18.37	2	yes	Nucleotide	Purines, guanine		HMDB04824
1-palmitoleoylglycerophosphocholine*	-0.028667	0.032254	0.001701	0.374247	1	1749	-0.094712	0.035806	0.016406	0.00829772	3.94142	978	replicated [not significant in both]	0.002	-	lysoPC a C16:1	41.93	2		Lipid	Lysolipid		HMDB10383
4-acetamidophenol	0.336694	0.386955	0.010535	0.386021	1	121							---	---				2	yes	Xenobiotics	Drug		HMDB01859
bradykinin; des-arg(9)	-0.054538	0.062951	0.026828	0.386434	1	1481	0.715534	0.116568	0.068105	1.31076e-09	6.2261e-07	805	---	---			9.58	1		Peptide	Polypeptide		HMDB04246
X-11552	0.023515	0.027591	0.002517	0.394195	1	1534							---	---			40.66	4				fatty acid (possibly fatty acid amide)
1;6-anhydroglucose	-0.057379	0.067445	0.003982	0.395413	1	408							---	---			17.81	2	yes	Carbohydrate	Glycolysis, gluconeogenesis, pyruvate		HMDB00640
X-12798	0.022626	0.027034	0.009395	0.402732	1	1634	-0.037664	0.034329	0.00825	0.273	129.609	956	---	---			17.79	4				acylcarnitine
X-09108	-0.01737	0.021136	0.007659	0.411311	1	1531							---	---			28.25	4
X-12717	0.053927	0.067797	0.005206	0.426558	1	1000							---	---				4
X-06246	-0.01791	0.02263	0.036756	0.428815	1	1638							---	---			24.96	4				alanine and aspartate metabolism
paraxanthine	-0.047547	0.060588	0.003	0.43271	1	1644	0.195178	0.077814	0.027189	0.0122951	5.84015	973	---	---			14.38	1		Xenobiotics	Xanthine		HMDB01860
erythrose	-0.027735	0.03562	0.002641	0.436332	1	1444							---	---			40.75	2	yes	Carbohydrate	Fructose, mannose, galactose, starch, and sucrose		HMDB02649
dihomo-linoleate (20:2n6)	0.019562	0.025626	0.056729	0.445348	1	1749	0.170254	0.034279	0.062071	8.03558e-07	0.00038169	978	---	---			11.93	1		Lipid	Long chain fatty acid
lathosterol	-0.033824	0.044657	0.037302	0.449017	1	827							---	---			30.26	2	yes	Lipid	Sterol/Steroid		HMDB01170
1-heptadecanoylglycerophosphocholine	0.020431	0.027063	0.022742	0.450381	1	1712	-0.168513	0.038682	0.034578	1.46218e-05	0.00694537	978	replicated [not significant in both]	0.068	-	lysoPC a C17:0	83.43	2	yes	Lipid	Lysolipid		HMDB12108
pyruvate	0.024453	0.032739	0.0309	0.455221	1	1705							---	---			30.31	2	yes	Carbohydrate	Glycolysis, gluconeogenesis, pyruvate		HMDB00243
X-11478	-0.044091	0.059484	0.003181	0.45878	1	790	0.076268	0.054598	0.009579	0.1628	77.3301	864	---	---			16.81	4
X-12776	-0.006893	0.009346	0.002688	0.460931	1	1737	-0.010564	0.008921	0.005283	0.2366	112.385	978	---	---			13.89	4
eicosenoate (20:1n9 or 11)	-0.021048	0.028744	0.036747	0.464114	1	1750	0.167201	0.041436	0.086538	5.88392e-05	0.0279486	978	---	---			12.06	2		Lipid	Long chain fatty acid		HMDB02231
adenosine	0.090472	0.123688	0.048604	0.464936	1	401							---	---				2	yes	Nucleotide	Purines, adenine		HMDB00050
homocitrulline	0.020932	0.029078	0.080251	0.471733	1	1383	0.028955	0.06347	0.019731	0.648528	308.051	348	---	---			26.04	2	yes	Amino acid	Urea cycle; arginine-, proline-,		HMDB00679
1-palmitoylglycerophosphoethanolamine	-0.017016	0.024096	0.024131	0.480183	1	1733	0.072299	0.029557	0.016832	0.0146178	6.94343	978	---	---			28.76	2	yes	Lipid	Lysolipid		HMDB11503
X-13859	-0.021506	0.031535	0.002212	0.495356	1	1692							---	---			31.24	4				energy metabolism / homeostasis
X-11204	0.012413	0.018317	0.004959	0.498074	1	1748							---	---			12.28	4
3-phenylpropionate (hydrocinnamate)	0.030229	0.044727	0.038843	0.499253	1	1251	0.139113	0.054671	0.045072	0.0111411	5.29201	757	---	---			17.13	1		Amino acid	Phenylalanine & tyrosine		HMDB00764
taurocholate	-0.060905	0.090199	0.025712	0.499756	1	687	0.079888	0.091002	0.031665	0.380421	180.7	523	---	---			23.3	1		Lipid	Bile acid		HMDB00036
X-14057	0.020579	0.030534	0.020174	0.500439	1	1502							---	---			33.14	4				heme metabolism
X-06226	0.010614	0.015874	0.011195	0.503817	1	1728							---	---			23.46	4
X-11299	-0.050538	0.076555	0.022645	0.50926	1	1521	-0.151029	0.102516	0.032751	0.141033	66.9904	931	---	---			7.57	4
1-myristoylglycerophosphocholine	0.020887	0.032012	0.00216	0.514167	1	1748	-0.120756	0.039602	0.020014	0.00235731	1.11972	965	---	---			42.83	2	yes	Lipid	Lysolipid		HMDB10379
1-docosahexaenoylglycerophosphocholine*	-0.019303	0.029871	0.016332	0.518222	1	1747	-0.182105	0.034945	0.058778	2.29054e-07	0.000108801	978	---	---			44.98	2		Lipid	Lysolipid		HMDB10404
docosahexaenoate (DHA; 22:6n3)	-0.01615	0.025391	0.013324	0.524808	1	1748	0.099884	0.034018	0.110617	0.00340073	1.61535	978	---	---			11.47	1		Lipid	Essential fatty acid		HMDB02183
X-12851	-0.057699	0.091086	0.02188	0.526631	1	746	0.282192	0.11302	0.021458	0.0127661	6.06388	685	---	---			11.09	4
X-10429	0.01708	0.02806	0.014625	0.542829	1	1345							---	---			24.6	4
X-11858	-0.058647	0.096903	0.003079	0.545182	1	920	-0.126421	0.134623	0.058044	0.348719	165.641	225	---	---			18.42	4
chiro-inositol	-0.075879	0.128956	0.007544	0.556568	1	433							---	---			20.85	2	yes	Lipid	Inositol
X-12704	0.037497	0.063943	0.008239	0.557735	1	971	0.116116	0.121479	0.002999	0.339754	161.383	384	---	---				4
X-12236	0.036041	0.062867	0.006493	0.566594	1	852							---	---				4
X-12329	-0.139972	0.244975	0.02934	0.569503	1	77							---	---			31.28	4
1-eicosadienoylglycerophosphocholine*	-0.017514	0.030794	0.015713	0.569612	1	1623	-0.210937	0.035772	0.039212	5.11185e-09	2.42813e-06	975	---	---			73.34	2		Lipid	Lysolipid		HMDB10392
X-12428	-0.024432	0.043268	0.014116	0.572421	1	1060							---	---			16.74	4
X-11550	0.004106	0.007317	0.000895	0.574787	1	1745							---	---			14.65	4				fatty acid
theobromine	-0.03067	0.055815	0.002775	0.582739	1	1729	0.120505	0.070884	0.005912	0.0894421	42.485	977	---	---			8.61	2	yes	Xenobiotics	Xanthine		HMDB02825
methylcysteine	-0.015638	0.02846	0.022782	0.582744	1	1749							---	---			27.28	2	yes	Amino acid	Cysteine, methionine, SAM, taurine	urea cycle; arginine-, proline-, metabolism
threonine	-0.009552	0.01757	0.051854	0.586772	1	1661	0.063868	0.026329	0.088774	0.0155079	7.36626	760	replicated [not significant in both]	0.073	-	Thr	12.56	1		Amino acid	Glycine, serine and threonine		HMDB00167
theophylline	-0.028076	0.05218	0.002803	0.590601	1	1625	0.233735	0.066182	0.024856	0.000434523	0.206399	877	---	---			19.3	1		Xenobiotics	Xanthine		HMDB01889
X-14745	-0.01394	0.026615	0.001614	0.600531	1	1307							---	---			43.55	4
1;3;7-trimethylurate	-0.04141	0.079659	0.006139	0.603547	1	310							---	---			32.28	2	yes	Xenobiotics	Xanthine		HMDB02123
p-acetamidophenylglucuronide	-0.260637	0.52008	0.006477	0.618267	1	59							---	---			31.56	1		Xenobiotics	Drug		HMDB10316
gamma-glutamylglutamate	-0.015437	0.032126	0.021532	0.631032	1	639							---	---			20.11	2	yes	Peptide	gamma-glutamyl		HMDB11737
X-06126	0.028979	0.062276	0.011106	0.641751	1	1734							---	---			6.71	4				phenylalanine & tyrosine metabolism
X-10675	-0.011995	0.027166	0.001187	0.658895	1	1230							---	---			33.15	4
2-hydroxypalmitate	-0.009106	0.020639	0.005263	0.659113	1	1747	-0.049341	0.016384	0.052391	0.00266569	1.2662	978	---	---			14.26	2	yes	Lipid	Fatty acid, monohydroxy
X-10395	0.008524	0.019614	0.027154	0.663906	1	1738							---	---			18.59	4
catechol sulfate	-0.017784	0.041249	0.023876	0.666423	1	1747	0.025757	0.05079	0.04677	0.612179	290.785	978	---	---			5.77	2	yes	Xenobiotics	Benzoate
X-11374	-0.015624	0.039894	0.002448	0.695364	1	1659							---	---			52.79	4
O-methylascorbate*	-0.005963	0.015381	0.174243	0.698312	1	1743							---	---			11.62	3		Cofactors and vitamins	Ascorbate and aldarate	ascorbate metabolism
X-06267	0.008744	0.022816	0.013596	0.701571	1	1661							---	---			29.03	4				urea cycle; arginine-, proline-, metabolism
2-linoleoylglycerophosphocholine*	0.009423	0.025959	0.059531	0.716648	1	1659	-0.295415	0.033052	0.125096	1.94921e-18	9.25875e-16	978	no [however mixture of sn-1 and sn-2 lipids in that study]	6.2e-55	male	lysoPC a C18:2	45.91	2		Lipid	Lysolipid
aspartate	-0.011834	0.034653	0.011856	0.732777	1	1704							---	---			29.02	2	yes	Amino acid	Alanine and aspartate		HMDB00191
X-14663	0.030192	0.088985	0.008899	0.734616	1	314							---	---			26.93	4
pyroglutamylglycine	-0.017624	0.053002	0.030662	0.739584	1	780							---	---			8.2	2	yes	Peptide	Dipeptide
1-eicosatrienoylglycerophosphocholine*	0.009672	0.029206	0.001183	0.740564	1	1747	-0.218654	0.034135	0.043397	2.32744e-10	1.10554e-07	978	no [is highly significant in Mittelstrass, however mixture of sn-1 and sn-2 lipids in that study]	3.1e-37	male	lysoPC a C20:3	39.88	2		Lipid	Lysolipid		HMDB10394
X-04621	-0.05395	0.165108	0.020718	0.744737	1	81							---	---				4
X-12644	0.00858	0.026501	0.015725	0.746167	1	1743							---	---			41.19	4				fatty acid or phospholipid
leucylleucine	0.012676	0.041971	0.002867	0.762694	1	1041							---	---			10.6	2	yes	Peptide	Dipeptide
2-stearoylglycerophosphocholine*	-0.007014	0.023753	0.00707	0.767814	1	1749	-0.251199	0.04002	0.044759	5.19448e-10	2.46738e-07	978	no [however mixture of sn-1 and sn-2 lipids in that study]	6.6e-12	male	lysoPC a C18:0	96.63	2		Lipid	Lysolipid		HMDB11128
n-Butyl Oleate	0.006015	0.020706	0.001632	0.771482	1	1353							---	---			28.89	2	yes	Lipid	Fatty acid, ester
1;7-dimethylurate	0.011	0.043353	0.025682	0.799761	1	1007							---	---			19.3	2	yes	Xenobiotics	Xanthine		HMDB11103
3-methylxanthine	-0.011543	0.050667	0.006171	0.819832	1	1112	0.068969	0.054717	0.012783	0.207891	98.748	748	---	---			34.89	2	yes	Xenobiotics	Xanthine		HMDB01886
X-11483	-0.012944	0.063217	0.036905	0.837841	1	558	-0.175654	0.080074	0.012329	0.0287014	13.6332	524	---	---			12.5	4
sebacate (decanedioate)	0.006136	0.03064	0.000567	0.841394	1	392							---	---				1		Lipid	Fatty acid, dicarboxylate		HMDB00792
X-12627	-0.007281	0.03783	0.015141	0.8474	1	1543							---	---			27.85	4
1-linoleoylglycerol (1-monolinolein)	-0.006451	0.0349	0.019933	0.853376	1	1740							---	---			75.01	2	yes	Lipid	Monoacylglycerol		HMDB11568
N-acetylornithine	0.006546	0.035533	0.035605	0.853862	1	1733							---	---			23.25	1		Amino acid	Urea cycle; arginine-, proline-,		HMDB03357
X-12443	-0.012483	0.074237	0.000801	0.866499	1	1092							---	---			132.93	4
bilirubin (E;Z or Z;E)*	0.007255	0.04376	0.009658	0.868338	1	1466							---	---			29.23	2		Cofactors and vitamins	Hemoglobin and porphyrin
phenylalanylphenylalanine	0.005187	0.031834	0.013456	0.870574	1	1747	0.051015	0.051252	0.002806	0.319947	151.975	624	---	---			26.42	2	yes	Peptide	Dipeptide	dipeptide	HMDB13302
X-13671	0.0032	0.020023	0.01415	0.873055	1	1703							---	---			13.21	4
adrenate (22:4n6)	-0.004146	0.026228	0.028091	0.87441	1	1749	0.068998	0.02826	0.04218	0.0148028	7.03131	978	---	---			23.17	2	yes	Lipid	Long chain fatty acid		HMDB02226
X-12833	0.027239	0.180901	0.011971	0.880563	1	126							---	---			25.26	4
X-06307	0.004412	0.030158	0.050995	0.883713	1	1626							---	---			31.89	4				dipeptide
N-(2-furoyl)glycine	-0.010929	0.077022	0.006212	0.887229	1	418	0.115008	0.139742	0.024296	0.411261	195.349	264	---	---			23.19	2	yes	Xenobiotics	Food component/Plant		HMDB00439
metoprolol	-0.026977	0.192281	0.00639	0.888872	1	67							---	---				2	yes	Xenobiotics	Drug		HMDB01932
p-cresol sulfate	0.006629	0.048789	0.030285	0.891941	1	1733	0.158333	0.07557	0.043965	0.0364122	17.2958	978	---	---			4.76	1		Amino acid	Phenylalanine & tyrosine		HMDB11635
X-12007	0.008939	0.068575	0.012073	0.896374	1	290							---	---			16	4
phenylalanylserine	-0.004428	0.035354	0.001958	0.900352	1	1640							---	---			20.68	2	yes	Peptide	Dipeptide	dipeptide
X-14588	0.000558	0.005202	0.007581	0.914587	1	1745	0.040461	0.011839	0.019917	0.000657738	0.312426	978	---	---			9.21	4				lysine metabolism
X-12216	-0.004906	0.046468	0.014505	0.915943	1	1144	0.016374	0.062052	0.035849	0.791997	376.199	477	---	---			17.98	4
taurolithocholate 3-sulfate	-0.004919	0.053503	0.005088	0.926753	1	1569	0.268236	0.060888	0.030841	1.19475e-05	0.00567505	831	---	---			23.77	2	yes	Lipid	Bile acid		HMDB02580
X-13640	-0.009638	0.118872	0.018986	0.935403	1	652							---	---				4
pantothenate	0.001046	0.023418	0.063503	0.96439	1	1633	0.024454	0.030454	0.036058	0.422191	200.541	978	---	---			15.03	1		Cofactors and vitamins	Pantothenate and CoA		HMDB00210
X-11843	0.00429	0.09977	0.014924	0.965709	1	861	-0.261751	0.113541	0.05502	0.0216608	10.2889	402	---	---			7.61	4
3-ethylphenylsulfate*	-0.004395	0.114897	0.024221	0.969533	1	164							---	---			24.87	2		Xenobiotics	Benzoate
12-HETE	0.002224	0.059734	0.016492	0.970309	1	1725							---	---			27.42	2	yes	Lipid	Eicosanoid	fatty acid	HMDB06111
X-12726	-0.0027	0.0761	0.009362	0.971718	1	363							---	---			28.99	4
X-12230	-0.000496	0.050498	0.002995	0.992171	1	1179							---	---			13.13	4
X-13658	0.001051	0.111722	0.011021	0.992499	1	281							---	---			23.08	4
																							>>

## Sheet: Pathways
		KORA F4 (discovery)						SHIP (replication)
Pathway	Super-pathway	# of metabolites	relative change	SE	R2	p-value (gender)	N	# of metabolites	relative change	SE	R2	p-value (gender)	N		relative change = (mean standardized pathway activity in females) - (mean standardized pathway activity in males)
Valine, leucine and isoleucine metabolism	Amino acid	15	-0.63925	0.02436	0.340812	3.16071e-128	1750	12	-0.564461	0.032321	0.281226	1.25698e-59	978
Glutamate metabolism	Amino acid	3	-0.557349	0.024618	0.258729	1.02166e-99	1750	3	-0.596355	0.035078	0.261998	5.84341e-57	978
Purine metabolism, urate metabolism	Nucleotide	2	-0.829088	0.037217	0.300622	5.85093e-97	1749	1	-0.869197	0.053507	0.318721	1.08411e-52	978
Sterol/Steroid	Lipid	13	-0.456088	0.023166	0.222216	4.34235e-78	1750	15	-0.499238	0.034433	0.313136	2.81084e-43	978
Amino acid	---	78	-0.244514	0.01288	0.241007	3.26445e-73	1750	73	-0.302972	0.019918	0.24513	4.84945e-47	978
gamma-glutamyl	Peptide	9	-0.425848	0.025129	0.216703	9.34391e-60	1750	6	-0.757732	0.041112	0.367227	2.63816e-65	978
Oxidative phosphorylation	Energy	2	0.564116	0.041831	0.103862	1.69205e-39	1747	1	0.568696	0.061699	0.094168	1.83006e-19	978
Fatty acid metabolism	Lipid	1	-0.549289	0.04681	0.077054	1.25124e-30	1701	1	-0.569047	0.062231	0.079235	3.42946e-19	977
Fatty acid, branched	Lipid	1	0.524868	0.045794	0.095003	2.27228e-29	1741	2	0.468156	0.058339	0.107628	2.91091e-15	978
Lysine metabolism	Amino acid	3	-0.320778	0.029147	0.098453	2.77372e-27	1750	3	-0.223187	0.038672	0.046262	1.05706e-08	978
Phenylalanine & tyrosine metabolism	Amino acid	12	-0.229778	0.021359	0.144434	3.52704e-26	1750	9	-0.170315	0.028128	0.114121	2.00226e-09	978
Carbohydrate	---	14	-0.192455	0.018956	0.226163	1.43063e-23	1750	5	-0.175251	0.037496	0.079357	3.37152e-06	978
Sphingolipid	Lipid	1	0.458059	0.045843	0.092129	6.76072e-23	1744	1	-0.132165	0.062377	0.016727	0.0343908	869
Cysteine, methionine, SAM, taurine metabolism	Amino acid	5	-0.215538	0.024402	0.065927	2.43227e-18	1750	1	-0.298931	0.042436	0.059496	3.52068e-12	978
Tryptophan metabolism	Amino acid	10	-0.175121	0.01995	0.070861	3.88526e-18	1750	11	-0.141564	0.029386	0.053621	1.68557e-06	978
Fatty acid metabolism (also BCAA metabolism)	Lipid	2	-0.330044	0.037694	0.142659	4.6897e-18	1749	3	-0.41605	0.042216	0.197086	6.60501e-22	978
Glycolysis, gluconeogenesis, pyruvate metabolism	Carbohydrate	6	-0.19982	0.022895	0.143864	5.9555e-18	1750	1	-0.184803	0.043843	0.069751	2.7292e-05	978
Ascorbate and aldarate metabolism	Cofactors and vitamins	3	0.243363	0.029801	0.079906	6.02366e-16	1750	1	-0.170003	0.063108	0.054406	0.00718477	975
Medium chain fatty acid	Lipid	9	0.254801	0.032	0.046767	3.00833e-15	1750	8	0.188316	0.037024	0.04871	4.3791e-07	978
Peptide	---	25	-0.11611	0.014765	0.138532	6.46851e-15	1750	19	-0.352687	0.027484	0.226412	6.12035e-35	978
Urea cycle; arginine-, proline-, metabolism	Amino acid	9	-0.150507	0.020435	0.133551	2.71572e-13	1750	4	-0.262397	0.02831	0.135729	1.17715e-19	978
Fructose, mannose, galactose, starch, and sucrose metabolism	Carbohydrate	4	-0.19111	0.026366	0.144275	6.3063e-13	1749	1	-0.205539	0.055967	0.127079	0.000253248	978
Pyridoxal metabolism	Cofactors and vitamins	1	-0.340735	0.047104	0.065005	7.08919e-13	1697	1	-0.051396	0.069004	0.010336	0.456583	845
Bile acid metabolism	Lipid	11	-0.200222	0.0281	0.045839	1.51204e-12	1750	12	-0.071143	0.036698	0.022814	0.0528361	978
Long chain fatty acid	Lipid	17	0.251954	0.036013	0.061905	3.734e-12	1750	16	0.37516	0.051027	0.106802	4.12793e-13	978
Fatty acid, dicarboxylate	Lipid	7	-0.183913	0.026518	0.062507	5.68044e-12	1749	5	0.010399	0.038694	0.098049	0.788177	978
Hemoglobin and porphyrin metabolism	Cofactors and vitamins	6	-0.199747	0.033352	0.026317	2.55768e-09	1750	6	-0.30835	0.039954	0.075168	2.92747e-14	978
Purine metabolism, (hypo)xanthine/inosine containing	Nucleotide	3	0.196499	0.034438	0.028531	1.35655e-08	1750	4	-0.107987	0.048484	0.074839	0.0261595	973
Glycerolipid metabolism	Lipid	4	0.141792	0.025539	0.047339	3.25994e-08	1750	2	-0.319054	0.043377	0.075226	4.03444e-13	978
Energy	---	6	0.140581	0.025514	0.107313	4.12416e-08	1750	4	0.234275	0.035516	0.111744	6.9053e-11	978
Nucleotide sugars, pentose metabolism	Carbohydrate	3	-0.197112	0.037006	0.083159	1.13133e-07	1748
Carnitine metabolism	Lipid	13	-0.14048	0.029532	0.104918	2.12757e-06	1750	12	-0.285823	0.038351	0.158573	2.01465e-13	978
Butanoate metabolism	Amino acid	2	-0.160534	0.034824	0.032142	4.3219e-06	1750	1	-0.383889	0.062754	0.062914	1.37615e-09	978
Aminosugars metabolism	Carbohydrate	1	-0.183599	0.044235	0.166069	3.48023e-05	1717
Short chain fatty acid	Lipid	1	0.218391	0.052857	0.01572	3.811e-05	1420
Essential fatty acid	Lipid	7	0.144444	0.035459	0.035551	4.83808e-05	1750	6	0.159455	0.050103	0.090294	0.001506	978
Glycine, serine and threonine metabolism	Amino acid	6	0.09234	0.023696	0.069774	0.000101114	1750	3	-0.326818	0.040109	0.068369	1.12648e-15	978
Nucleotide	---	13	-0.075132	0.020264	0.079743	0.000215674	1750	13	-0.176488	0.027077	0.165922	1.1411e-10	978
Creatine metabolism	Amino acid	2	0.10418	0.028266	0.015707	0.000234987	1750	2	0.086347	0.038791	0.01224	0.0262455	978
Krebs cycle	Energy	4	-0.113947	0.031236	0.116431	0.000272131	1749	1	0.085288	0.041605	0.077377	0.0406351	978
Fibrinogen cleavage peptide	Peptide	3	0.13807	0.03823	0.089086	0.000313009	1750	1	0.049843	0.065353	0.007748	0.44585	956
Xenobiotics	---	39	-0.060924	0.017846	0.017985	0.000647485	1750	34	-0.008913	0.022436	0.048249	0.691251	978
Alanine and aspartate metabolism	Amino acid	4	-0.08503	0.025177	0.048485	0.000748106	1750	3	-0.176514	0.038815	0.09121	6.10903e-06	978
Chemical	Xenobiotics	2	-0.133282	0.040031	0.041364	0.000888987	1687	6	-0.098031	0.030497	0.034723	0.00135009	978
Sugar, sugar substitute, starch	Xenobiotics	1	-0.139726	0.044767	0.137314	0.00183105	1731
Tocopherol metabolism	Cofactors and vitamins	2	0.118859	0.043122	0.020145	0.00590638	1744
Fatty acid, amide	Lipid	3	-0.113819	0.042966	0.005696	0.00814408	1750
Ketone bodies	Lipid	1	-0.125116	0.047355	0.027898	0.00831317	1748	1	0.194957	0.063812	0.03104	0.00231058	978
Histidine metabolism	Amino acid	3	0.087213	0.035063	0.057519	0.0129641	1747	3	0.02848	0.042641	0.046145	0.504353	978
Cofactors and vitamins	---	15	-0.04399	0.019483	0.058937	0.0240755	1750	10	-0.142198	0.026795	0.081508	1.38029e-07	978
Lysolipid	Lipid	24	-0.062102	0.028579	0.02519	0.0299126	1750	41	-0.219311	0.036616	0.038997	2.95931e-09	978
Polyamine metabolism	Amino acid	1	-0.099127	0.046143	0.07874	0.0318317	1748	2	-0.061331	0.046516	0.142466	0.187645	978
Benzoate metabolism	Xenobiotics	8	-0.053764	0.025826	0.020683	0.0375096	1750	9	0.050156	0.037825	0.033794	0.185151	978
Xanthine metabolism	Xenobiotics	10	-0.075324	0.038398	0.004049	0.0499595	1744	7	0.145812	0.049536	0.025123	0.00332139	978
Drug	Xenobiotics	9	-0.102125	0.054336	0.008518	0.0565935	901	1	-0.028102	0.109047	0.113052	0.796806	310
NAD metabolism	Nucleotide	1	-0.081034	0.046874	0.072722	0.0840315	1700	1	-0.12298	0.064475	0.058576	0.0567789	928
Nicotinate and nicotinamide metabolism	Cofactors and vitamins	1	-0.131175	0.076978	0.008923	0.0887984	731	3	0.028861	0.038923	0.036948	0.458571	978
Pyrimidine metabolism, uracil containing	Nucleotide	2	-0.055934	0.033311	0.073257	0.0932973	1748	3	-0.146248	0.0443	0.065355	0.000997331	978
Polypeptide	Peptide	2	0.052909	0.036891	0.013237	0.151699	1733	6	0.050693	0.047713	0.02148	0.288284	978
Riboflavin metabolism	Cofactors and vitamins	1	-0.164898	0.115401	0.019998	0.154086	299
Guanidino and acetamido metabolism	Amino acid	1	-0.06921	0.048587	0.066803	0.154512	1592
Fatty acid, monohydroxy	Lipid	2	0.065348	0.046106	0.005956	0.156558	1749	6	-0.081413	0.039747	0.045216	0.0408005	978
Lipid	---	127	-0.02286	0.017226	0.026554	0.18465	1750	140	-0.109173	0.02486	0.045352	1.2484e-05	978
Tobacco metabolite	Xenobiotics	1	-0.161227	0.121631	0.012961	0.186085	281	2	-0.148992	0.114182	0.033008	0.192936	305
Purine metabolism, guanine containing	Nucleotide	3	-0.040541	0.03315	0.003113	0.221513	1744	2	-0.132063	0.054302	0.093166	0.0151975	962
Food component/Plant	Xenobiotics	8	-0.026028	0.021406	0.005851	0.224183	1750	6	0.009585	0.031524	0.03041	0.761153	978
Dipeptide	Peptide	11	0.030703	0.026833	0.008843	0.252698	1750	5	-0.061767	0.03658	0.013369	0.0916267	978
Purine metabolism, adenine containing	Nucleotide	2	-0.049134	0.043598	0.081028	0.25991	1745	2	-0.00145	0.04901	0.005428	0.97641	974
Glutathione metabolism	Amino acid	2	-0.036745	0.03572	0.016853	0.30377	1750	1	-0.50807	0.061815	0.090741	6.4919e-16	978
Inositol metabolism	Lipid	4	0.02096	0.033882	0.04814	0.536252	1746
Fatty acid, ester	Lipid	1	0.015883	0.054675	0.001632	0.771482	1353
Monoacylglycerol	Lipid	4	-0.004602	0.034117	0.04114	0.892706	1750	2	-0.211443	0.059512	0.057208	0.000399805	948
Pantothenate and CoA metabolism	Cofactors and vitamins	1	0.002136	0.04783	0.063503	0.96439	1633	1	0.051106	0.063647	0.036058	0.422191	978
Eicosanoid	Lipid	1	0.001783	0.047884	0.016492	0.970309	1725	1	-0.096923	0.101813	0.016487	0.341701	394

## Sheet: excluded metabolites
Metabolite	HDMB
3-(cystein-S-yl)acetaminophen	--
carbamazepine	HMDB14704
hydroxypioglitazone	--
ibuprofen	HMDB01925
naproxen	HMDB01923
pioglitazone	HMDB05025
X-12189	--
X-12712	--

## Sheet: Dunn et al. comparison
Metabolite	Higher in	Same in present study?		comparison with Dunn et al., Metabolomics, 2015
4-hydroxyphenyllactic acid	males	yes		doi: 10.1007/s11306-014-0707-1
Tryptophan	males	yes
tyrosine	females	no		yes	same direction in present study				21 metabolites
Cysteine	males	n.s.		no	different direction in present study				3 metabolites
methionine	males	yes		n.s.	not significant in present study				10 metabolites
Glutamate / pyroglutamine	males	yes, both
Histidine	females	yes							34 metabolites
Leucine	males	yes
Serine	females	yes
Proline	males	yes		Note: glutmate, pyroglutamine, erythritol, threitol, scycllo-inositol, and myo-inositol were counted individually
aspartate	females	n.s.
Valine	males	yes
creatinine	females	no
citrate	females	yes
urate	males	yes
hexadecenoic acid (16:1)	females	yes
glycerophospholipids	females	yes
caffeine	females	n.s.
glyceric acid (glycerate)	females	n.s.
glycerol	females	yes
G3P	females	yes
phosphate	females	yes
glutamine	males	n.s.
2-aminobutanoic acid	males	n.s.
2-hydroxybutanoic acid	males	yes
Erythritol and/or threitol	males	both n.s.
Pentadecanoic acid	females	yes
Indole-3-acetic acid	males	yes
Eicosatetraenoic acid	females	n.s.
Docosahexaenoic acid	females	n.s.
Sycllo-inositol and/or myo-inositol	females	scyllo-inositol yes	myo-inositol no
Not in metabolomics panel		These metabolites were reported significant in the Dunn et al. study, but not detected on our platform
Diacylglycerides	females
2-aminomalonic acid	females
methionine sulfoxide	females
Ethanolamine	males
dodecanoic acid	females
Tetradecanoic acid	females
Hexadecenoic acid	females
5-furandicarboxylic acid	females
Decanoic acid	females
