# Supplementary material for: Gender-specific pathway differences in the human serum metabolome
Source: Metabolomics. 2015 Aug 4;11(6):1815–33. doi: 10.1007/s11306-015-0829-0 (PMC4605991; doi:10.1007/s11306-015-0829-0)
Supplement: Supplementary file 4 — Supplementary material 4 (ZIP 72 kb) [file 11306_2015_829_MOESM4_ESM.zip]

Archive with 1 entries (1 files):
- suppl 4 - network.cys
