# Supplementary material for: Gender-specific pathway differences in the human serum metabolome
Source: Metabolomics. 2015 Aug 4;11(6):1815–33. doi: 10.1007/s11306-015-0829-0 (PMC4605991; doi:10.1007/s11306-015-0829-0)
Supplement: Supplementary file 7 — Supplementary material 7 (XLS 60 kb) [file 11306_2015_829_MOESM7_ESM.xls]

## Sheet: Clustering results
Cluster	Manuscript Figure 5	# of metabolites	metabolites	quality	relative change	p-value	# of metabolites (repl)	metabolites (repl)	relative change	p-value (repl)		relative change = (mean standardized pathway activity in females) - (mean standardized pathway activity in males)
#41	BCAA	6	3-methyl-2-oxobutyrate, 3-methyl-2-oxovalerate, 4-methyl-2-oxopentanoate, isoleucine, leucine, valine	0.450514	-0.874154	6.28963e-127	6	3-methyl-2-oxobutyrate, 3-methyl-2-oxovalerate, 4-methyl-2-oxopentanoate, isoleucine, leucine, valine	-0.861575	7.22515e-68
#3	STEROIDS	9	androsterone sulfate, dehydroisoandrosterone sulfate (DHEA-S), epiandrosterone sulfate, X-18601, 4-androsten-3beta,17beta-diol disulfate 1, X-11440, 5alpha-androstan-3beta,17beta-diol disulfate, 5alpha-androstan-3beta,17beta-diol-disulfate, 4-androsten-3beta,17beta-diol disulfate 1	0.45018	-0.762435	1.74948e-99	6	4-androsten-3beta,17beta-diol disulfate (1)*, 5alpha-androstan-3beta,17beta-diol disulfate, androsterone sulfate, dehydroisoandrosterone sulfate (DHEA-S), epiandrosterone sulfate, X-11440	-0.732753	3.60198e-51
#48	-	4	gamma-glutamylleucine, gamma-glutamylphenylalanine, gamma-glutamylvaline, phenylalanine	0.175569	-0.626644	3.00123e-72	4	gamma-glutamylleucine, gamma-glutamylphenylalanine, gamma-glutamylvaline, phenylalanine	-0.74191	4.95431e-54
#26	TYROSINE	5	3-(4-hydroxyphenyl)lactate, gamma-glutamyltyrosine, methionine, tryptophan, tyrosine	0.270475	-0.572559	6.16498e-62	4	gamma-glutamyltyrosine, methionine, tryptophan, tyrosine	-0.517213	1.16401e-25
#61	-	5	2-methylbutyroylcarnitine, isobutyrylcarnitine, isovalerate, isovalerylcarnitine, propionylcarnitine	0.248662	-0.485605	1.53706e-52	5	2-methylbutyrylcarnitine (C5), isobutyrylcarnitine, isovalerate, isovalerylcarnitine, propionylcarnitine	-0.631115	1.47498e-49
#30	-	2	X-08402, X-10510	0.341634	0.590665	3.4556e-42
#24	-	11	7-methylguanine, adrenate (22:4n6), alpha-hydroxyisovalerate, beta-hydroxyisovalerate, betaine, choline, indolelactate, X-12776, docosapentaenoic acid (n6-DPA), X-13496, vanillin	0.0920565	-0.242956	3.10226e-37	7	adrenate (22:4n6), alpha-hydroxyisovalerate, beta-hydroxyisovalerate, betaine, choline, indolelactate, X-12776	-0.426439	1.36539e-43
#9	-	6	acetylphosphate, cholesterol, phosphate, X-06227, palmitoyl sphingomyelin, X-10500	0.289344	0.435718	2.19553e-29
#20	-	4	glycine, N-acetylglycine, serine, X-08988	0.306829	0.378903	5.67918e-29
#22	FATTY ACIDS	7	1-myristoylglycerophosphocholine, 1-palmitoleoylglycerophosphocholine*, 10-heptadecenoate (17:1n7), laurate (12:0), myristate (14:0), myristoleate (14:1n5), palmitoleate (16:1n7)	0.39704	0.399649	6.55989e-28	7	1-palmitoleoylglycerophosphocholine (16:1)*, 10-heptadecenoate (17:1n7), 2-myristoylglycerophosphocholine*, laurate (12:0), myristate (14:0), myristoleate (14:1n5), palmitoleate (16:1n7)	0.42164	3.12327e-19
#40	-	8	2-aminobutyrate, 2-hydroxybutyrate (AHB), 3-hydroxybutyrate (BHBA), acetylcarnitine, citrate, glutamate, glutaroyl carnitine, X-04495	0.189351	-0.283909	2.51147e-26	4	3-hydroxybutyrate (BHBA), acetylcarnitine, citrate, glutarylcarnitine (C5)	0.007539	0.860238
#12	XENO	6	piperine, X-01911, X-11452, X-11485, O-methylascorbate, X-12231	0.35188	-0.368441	6.46753e-24	4	piperine, X-01911, X-11452, X-12231	-0.237391	7.24655e-05
#45	-	5	dimethylarginine (SDMA + ADMA), pro-hydroxy-pro, proline, trans-4-hydroxyproline, X-12680	0.142501	-0.27963	9.5825e-24	2	pro-hydroxy-pro, proline	-0.438677	2.2371e-18
#8	-	10	arabitol, creatinine, erythritol, erythronate*, mannitol, X-02973, X-03003, X-04498, 3,4-dihydroxybutyrate, X-12556	0.0969198	-0.230138	3.08836e-21	1	creatinine	-0.673771	8.48581e-27
#65	-	7	cholate, deoxycholate, hyodeoxycholate, ursodeoxycholate, X-11491, X-11546, X-14662	0.141474	-0.29442	2.05882e-19	4	cholate, glycoursodeoxycholate, X-11491, X-14662	-0.182491	7.09198e-05
#68	-	5	N-acetylornithine, X-11787, X-11818, X-12510, X-13477	0.258946	-0.25362	3.42395e-18	1	X-11787	-0.477003	4.18619e-15
#29	-	2	1;5-anhydroglucitol (1;5-AG), X-12696	0.427193	-0.380199	1.54781e-17	1	1,5-anhydroglucitol (1,5-AG)	-0.579797	1.86721e-20
#64	-	13	1;3;7-trimethylurate, 2-hydroxyisobutyrate, allantoin, homocitrulline, threitol, X-04494, X-06351, X-11315, X-12092, X-12093, X-12244, X-12263, X-14745	0.066884	-0.183218	2.06107e-17	2	homocitrulline, X-11315	0.129009	0.0187101
#14	-	2	glucose, mannose	0.465019	-0.333006	4.67097e-16
#5	-	13	arabinose, hydroxyisovaleroyl carnitine, riboflavin (Vitamin B2), succinylcarnitine, 2-hydroxyglutarate, X-11478, X-11521, X-12465, X-12711, X-12729, X-12855, X-13215, X-13553	0.0709185	-0.158114	4.70914e-14	4	succinylcarnitine, X-11478, X-11521, X-12855	-0.110255	0.0116173
#46	-	8	hexadecanedioate, octadecanedioate, tetradecanedioate, X-11438, X-11529, X-11538, X-12063, X-12456	0.137186	-0.212139	6.19527e-14	4	hexadecanedioate, X-11438, X-11529, X-11538	-0.123591	0.00777914
#74	-	11	3-(3-hydroxyphenyl)propionate, bilirubin (E;Z or Z;E)*, glycerol 2-phosphate, glycylvaline, malate, ornithine, phenyllactate (PLA), tiglyl carnitine, X-11381, X-12212, X-14541	0.0857705	-0.147933	5.95623e-13	5	malate, phenyllactate (PLA), tiglyl carnitine, X-11381, X-12212	-0.260243	3.98163e-13
#33	-	9	carnitine, creatine, histidine, lysine, pyroglutamine*, threonine, urate, uridine, N-[3-(2-Oxopyrrolidin-1-yl)propyl]acetamide	0.146784	-0.124049	2.31685e-12	8	carnitine, creatine, histidine, lysine, pyroglutamine*, threonine, urate, uridine	-0.215462	5.83647e-18
#35	-	3	X-11441, X-11442, X-11530	0.432287	-0.325578	3.51437e-12	3	X-11441, X-11442, X-11530	-0.449934	2.52477e-14
#21	-	5	cortisol, cortisone, X-11444, X-11470, X-12844	0.273049	-0.207873	3.76683e-11	5	cortisol, cortisone, X-11444, X-11470, X-12844	-0.397003	4.83428e-21
#31	-	6	3-methylxanthine, 7-methylxanthine, N2;N2-dimethylguanosine, theobromine, X-14374, X-14473	0.245177	-0.227461	2.18172e-10	5	3-methylxanthine, 7-methylxanthine, N2,N2-dimethylguanosine, theobromine, X-14473	-0.02308	0.603732
#43	-	8	bilirubin (E;E)*, bilirubin (Z;Z), oleoylcarnitine, palmitoylcarnitine, stearoylcarnitine, (ep)oxidized bilirubin, X-11809, X-11820	0.232711	-0.215997	2.75347e-10	5	bilirubin (E,E)*, bilirubin (Z,Z), oleoylcarnitine, palmitoylcarnitine, stearoylcarnitine	-0.364232	8.53779e-13
#75	-	11	glycochenodeoxycholate, glycocholate, glycodeoxycholate, taurochenodeoxycholate, taurocholate, taurodeoxycholate, taurolithocholate 3-sulfate, X-12850, X-13429, X-14626, X-14658	0.166262	-0.193153	2.17855e-09	8	glycochenodeoxycholate, glycocholate, glycodeoxycholate, taurochenodeoxycholate, taurocholate, taurolithocholate 3-sulfate, X-12850, X-13429	-0.032574	0.455449
#13	-	5	4-acetamidobutanoate, indolepropionate, pipecolate, X-11334, methylcysteine	0.105666	-0.15449	2.52568e-09	4	4-acetamidobutanoate, indolepropionate, pipecolate, X-11334	-0.033841	0.407151
#67	-	3	5-oxoproline, X-13859, X-14625	0.25943	-0.183182	5.59503e-08	1	5-oxoproline	-0.50807	6.4919e-16
#54	-	6	docosapentaenoate (n3 DPA; 22:5n3), eicosapentaenoate (EPA; 20:5n3), linoleate (18:2n6), linolenate [alpha or gamma; (18:3n3 or 6)], stearidonate (18:4n3), X-11261	0.312687	0.18356	1.28506e-07	4	docosapentaenoate (n3 DPA; 22:5n3), eicosapentaenoate (EPA; 20:5n3), linoleate (18:2n6), linolenate [alpha or gamma; (18:3n3 or 6)]	0.198933	0.000123867
#25	-	11	3-dehydrocarnitine*, 4-ethylphenylsulfate, 4-vinylphenol sulfate, homostachydrine*, serotonin5HT, X-04500, X-07765, X-09789, tryptophan betaine, X-12253, X-12798	0.140761	-0.100012	2.49067e-06	8	3-dehydrocarnitine*, 4-ethylphenylsulfate, 4-vinylphenol sulfate, homostachydrine*, serotonin (5HT), tryptophan betaine, X-07765, X-09789	0.032625	0.311466
#37	-	3	urea, X-09706, X-13619	0.436653	-0.168392	3.70594e-06
#4	-	8	10-nonadecenoate (19:1n9), dihomo-linoleate (20:2n6), eicosenoate (20:1n9 or 11), margarate (17:0), oleate (18:1n9), palmitate (16:0), stearate (18:0), 15-methylpalmitate (isobar with 2-methylpalmitate)	0.283454	0.188947	7.56431e-06	8	10-nonadecenoate (19:1n9), 15-methylpalmitate (isobar with 2-methylpalmitate), dihomo-linoleate (20:2n6), eicosenoate (20:1n9 or 11), margarate (17:0), oleate (18:1n9), palmitate (16:0), stearate (18:0)	0.393053	4.69038e-12
#32	-	24	3-methoxytyrosine, 7-alpha-hydroxy-3-oxo-4-cholestenoate (7-Hoca), adenosine, biliverdin, estrone 3-sulfate, hydroquinone sulfate, lathosterol, leucylleucine, N-acetylthreonine, phenol sulfate, phenylacetate, chiro-inositol, X-06350, X-11552, ergothioneine, X-11795, X-11852, X-11905, X-12206, X-12450, X-12726, X-12734, X-13658, X-13671	0.0717359	-0.0673031	7.7556e-06	9	3-methoxytyrosine, 7-alpha-hydroxy-3-oxo-4-cholestenoate (7-Hoca), biliverdin, ergothioneine, N-acetylthreonine, phenol sulfate, phenylacetate, X-11795, X-12206	-0.16915	4.23233e-10
#53	-	2	gamma-glutamylglutamine, glutamine	0.456356	-0.180852	2.17034e-05	1	glutamine	-0.090481	0.158416
#44	-	2	X-13548, X-13549	0.459267	0.175522	2.36834e-05
#2	-	7	caprate (10:0), caproate (6:0), caprylate (8:0), heptanoate (7:0), pelargonate (9:0), X-11550, X-11859	0.356637	0.167477	4.62273e-05	4	caprate (10:0), caproate (6:0), caprylate (8:0), pelargonate (9:0)	0.130541	0.00543231
#16	-	6	indoleacetate, X-11843, X-11850, X-12013, X-12216, X-12261	0.145967	-0.13795	7.57952e-05	4	indoleacetate, X-11843, X-11850, X-12216	-0.174993	0.000419751
#72	-	8	10-undecenoate (11:1n1), 2-tetradecenoyl carnitine, 5-dodecenoate (12:1n7), glycerol, laurylcarnitine, 5,8-tetradecadienoate, X-13069, X-13435	0.141564	0.13569	7.65961e-05	5	10-undecenoate (11:1n1), 5-dodecenoate (12:1n7), laurylcarnitine, tetradecanedioate, X-13435	-0.049665	0.249831
#49	-	16	1;6-anhydroglucose, 2-hydroxyhippurate (salicylurate), 2-linoleoylglycerophosphoethanolamine*, 3-methylhistidine, alpha-ketoglutarate, gamma-tocopherol, levulinate (4-oxovalerate), salicylate, X-11374, 4-hydroxyhippurate, X-12007, X-12116, X-12407, X-12544, X-12728, X-12851	0.0631326	-0.0732992	0.000128068	8	2-hydroxyhippurate (salicylurate), 2-linoleoylglycerophosphoethanolamine*, 3-methylhistidine, 4-hydroxyhippurate, salicylate, X-12116, X-12407, X-12851	-0.040823	0.200734
#1	-	4	X-11845, X-11847, X-11849, X-11858	0.328507	0.177162	0.000219564	2	X-11849, X-11858	-0.025396	0.709393
#11	-	4	decanoylcarnitine, hexanoylcarnitine, octanoylcarnitine, cis-4-decenoyl carnitine	0.456135	-0.151119	0.00048604	4	cis-4-decenoyl carnitine, decanoylcarnitine, hexanoylcarnitine, octanoylcarnitine	-0.182877	0.00125672
#38	-	5	C-glycosyltryptophan*, kynurenine, N1-methyladenosine, pseudouridine, hydroxytryptophan*	0.14259	-0.113755	0.000536277	4	C-glycosyltryptophan*, kynurenine, N1-methyladenosine, pseudouridine	-0.053111	0.2281
#6	-	4	pantothenate, pyridoxate, X-12094, N1-methyl-3-pyridone-4-carboxamide	0.349607	-0.130495	0.000554394	2	pantothenate, pyridoxate	-0.022107	0.682443
#23	-	6	guanosine, hypoxanthine, inosine, xanthine2, X-11423, X-12749	0.315095	0.0882146	0.00144011	1	hypoxanthine	0.0002	0.997593
#57	-	5	3-indoxyl sulfate, p-cresol sulfate, phenylacetylglutamine, X-06126, X-12405	0.411473	-0.110592	0.00349306	3	3-indoxyl sulfate, p-cresol sulfate, phenylacetylglutamine	0.071106	0.194832
#69	-	3	1-oleoylglycerophosphoethanolamine, 1-palmitoylglycerophosphoethanolamine, 1-stearoylglycerophosphoethanolamine	0.225876	-0.104584	0.00651272	3	1-oleoylglycerophosphoethanolamine, 1-palmitoylglycerophosphoethanolamine, 1-stearoylglycerophosphoethanolamine	-0.082045	0.111759
#50	-	2	alpha-tocopherol, X-11876	0.21024	0.109358	0.00962164
#51	-	10	1-arachidonoylglycerophosphocholine*, 1-arachidonoylglycerophosphoethanolamine*, 1-docosahexaenoylglycerophosphocholine*, 1-linoleoylglycerophosphocholine, 1-linoleoylglycerophosphoethanolamine*, 2-linoleoylglycerophosphocholine*, arachidonate (20:4n6), docosahexaenoate (DHA; 22:6n3), 12-HETE, X-12644	0.328028	-0.0623645	0.0121265	8	1-arachidonoylglycerophosphocholine (20:4n6)*, 1-arachidonoylglycerophosphoethanolamine*, 1-docosahexaenoylglycerophosphocholine (22:6n3)*, 1-linoleoylglycerophosphocholine (18:2n6), 1-linoleoylglycerophosphoethanolamine*, 2-linoleoylglycerophosphocholine*, arachidonate (20:4n6), docosahexaenoate (DHA; 22:6n3)	-0.298171	9.95958e-14
#17	-	13	3-hydroxy-2-ethylpropionate, bradykinin; des-arg(9), butyrylcarnitine, cysteine-glutathione disulfide, gamma-glutamylisoleucine*, gamma-glutamylmethionine*, HWESASXX*, inositol 1-phosphate (I1P), n-Butyl Oleate, saccharin, X-10810, X-11792, X-13640	0.0715144	-0.0442084	0.0135061	4	bradykinin, butyrylcarnitine, gamma-glutamylisoleucine*, HWESASXX*	-0.220181	9.93185e-10
#7	-	6	1-palmitoylglycerophosphocholine, 1-stearoylglycerophosphocholine, 2-stearoylglycerophosphocholine*, linoleamide (18:2n6), oleamide, stearamide	0.42908	-0.0944015	0.0150876	3	1-palmitoylglycerophosphocholine (16:0), 1-stearoylglycerophosphocholine (18:0), 2-stearoylglycerophosphocholine*	-0.329532	8.62052e-10
#60	-	5	erythrose, fructose, glycerol 3-phosphate (G3P), X-04357, X-12786	0.211995	-0.0780465	0.0223979
#34	-	9	dodecanedioate, N-(2-furoyl)glycine, X-10346, X-11247, X-11299, X-11412, X-11437, X-11483, X-12188	0.0971581	0.0526179	0.0324348	6	dodecanedioate, N-(2-furoyl)glycine, X-10346, X-11299, X-11437, X-11483	0.082409	0.0451405
#63	-	5	aspartate, cysteine, cystine, glycerate, threonate	0.255466	0.0713743	0.0384725
#39	-	2	ADSGEGDFXAEGGGVR*, DSGEGDFXAEGGGVR*	0.457125	0.0840181	0.0455082	1	DSGEGDFXAEGGGVR*	0.049843	0.44585
#27	-	7	alanine, ascorbate (Vitamin C), asparagine, lactate, pyruvate, X-06246, X-10506	0.194797	-0.0581404	0.0698635	1	alanine	-0.072638	0.250147
#36	-	4	3-carboxy-4-methyl-5-propyl-2-furanpropanoate (CMPF), X-02249, X-02269, X-11469	0.338204	-0.0717048	0.0702708	3	X-02249, X-02269, X-11469	-0.038355	0.454271
#70	-	4	X-11317, X-11497, X-12038, X-12524	0.25907	0.0627251	0.0803842
#28	-	7	1-linoleoylglycerol (1-monolinolein), 1-oleoylglycerol (1-monoolein), 1-palmitoylglycerol (1-monopalmitin), 1-stearoylglycerol (1-monostearin), nonadecanoate (19:0), X-03094, X-08766	0.12045	0.0471906	0.0926613	3	1-oleoylglycerol (1-monoolein), 1-palmitoylglycerol (1-monopalmitin), nonadecanoate (19:0)	-0.047114	0.326342
#66	-	4	arginine, citrulline, X-03088, X-06267	0.195378	0.0537302	0.10305	2	arginine, citrulline	-0.077002	0.140626
#59	-	4	myo-inositol, scyllo-inositol, stachydrine, X-11799	0.152218	0.0552196	0.104376	1	stachydrine	0.030179	0.640473
#18	-	10	1-methylurate, 1-methylxanthine, 1;7-dimethylurate, quinate, trigonelline (N'-methylnicotinate), X-05426, X-12039, X-12230, X-12816, X-13741	0.133032	-0.0562446	0.1091	3	trigonelline (N-methylnicotinate), X-12039, X-12816	0.138293	0.0130924
#15	-	5	1-arachidonoylglycerophosphoinositol*, 1-palmitoylglycerophosphoinositol*, 1-stearoylglycerophosphoinositol, 2-hydroxypalmitate, 2-hydroxystearate	0.261436	0.0632991	0.121537	4	1-arachidonoylglycerophosphoinositol*, 1-palmitoylglycerophosphoinositol*, 2-hydroxypalmitate, 2-hydroxystearate	-0.113435	0.0171222
#62	-	4	X-12236, X-12704, X-12717, X-12719	0.190318	0.0804379	0.12486	2	X-12704, X-12719	0.098588	0.264796
#47	-	5	N-acetylalanine, X-12029, X-14056, X-14057, X-14588	0.169071	-0.0402539	0.157079	2	N-acetylalanine, X-14588	0.080739	0.12512
#55	-	2	X-11204, X-11327	0.659945	0.0636164	0.158092
#42	-	3	caffeine, paraxanthine, theophylline	0.39436	-0.06861	0.161942	3	caffeine, paraxanthine, theophylline	0.227792	0.000296955
#73	DIPEPTIDES	9	aspartylphenylalanine, X-06307, X-11805, X-14086, leucylalanine, alpha-glutamyltyrosine, phenylalanylserine, phenylalanylleucine, phenylalanylphenylalanine	0.293511	0.0382893	0.232607	2	leucylalanine, phenylalanylphenylalanine	0.101861	0.127356
#52	-	8	1-eicosadienoylglycerophosphocholine*, 1-eicosatrienoylglycerophosphocholine*, 1-heptadecanoylglycerophosphocholine, 1-oleoylglycerophosphocholine, 2-oleoylglycerophosphocholine*, 2-palmitoylglycerophosphocholine*, dihomo-linolenate (20:3n3 or n6), glycerophosphorylcholine (GPC)	0.268977	-0.0312353	0.353706	8	1-dihomo-linoleoylglycerophosphocholine (20:2n6)*, 1-eicosatrienoylglycerophosphocholine (20:3)*, 1-margaroylglycerophosphocholine (17:0), 1-oleoylglycerophosphocholine (18:1), 2-oleoylglycerophosphocholine*, 2-palmitoylglycerophosphocholine*, dihomo-linolenate (20:3n3 or n6), glycerophosphorylcholine (GPC)	-0.328171	5.74709e-13
#56	-	17	4-hydroxyphenylacetate, benzoate, cotinine, gamma-glutamylthreonine*, heme*, pyroglutamylglycine, sebacate (decanedioate), undecanoate (11:0), valerate, X-09108, X-12645, X-12830, X-13372, nonanoylcarnitine, cyclo(leu-pro), X-14632, X-14663	0.0677369	-0.014931	0.39148	4	cotinine, cyclo(leu-pro), gamma-glutamylthreonine*, heme	-0.328701	1.16514e-14
#58	-	6	ADpSGEGDFXAEGGGVR*, X-05907, X-06226, X-09026, X-10395, X-10429	0.213242	0.0256242	0.432791
#19	-	13	gamma-glutamylglutamate, pentadecanoate (15:0), salicyluric glucuronide*, thymol sulfate, X-03090, X-10675, X-11880, X-12056, X-12443, X-12627, X-12740, X-12771, X-12847	0.0745633	0.00325786	0.864237	4	thymol sulfate, X-11880, X-12056, X-12740	-0.008848	0.839192
#71	-	5	3-phenylpropionate (hydrocinnamate), catechol sulfate, hippurate, X-12217, X-12428	0.32505	0.00229391	0.955425	3	3-phenylpropionate (hydrocinnamate), catechol sulfate, hippurate	0.139706	0.0119582
#10	-	2	X-11537, X-11540	0.722442	0.00157014	0.973093		M32854, M32857
